# Supplementary material for: Transcriptome analysis of parallel-evolved Escherichia coli strains under ethanol stress
Source: BMC Genomics. 2010 Oct 19;11:579. doi: 10.1186/1471-2164-11-579 (PMC3091726; doi:10.1186/1471-2164-11-579)
Supplement: Additional file 1 — Supplementary Table 1 - Gene expression data of 14 profiles. The microarray data after quantile normalization are presented. The value of "0" indicates data which could not be quantified due to its low expression level. [file 1471-2164-11-579-S1.XLS]

## Sheet: Gene expression of all genes
Gene name	JW number	Expression
		P0%	P5%	A0%	A5%	B0%	B5%	C0%	C5%	D0%	D5%	E0%	E5%	F0%	F5%
thrL	JW4367	3.41269	3.03141	3.45569	2.8703	3.15812	2.61975	3.12774	3.0188	3.22004	3.08588	3.60533	2.80265	3.64833	2.91273
thrA	JW0001	3.18163	3.09161	3.14551	3.00561	3.20628	2.8531	3.26018	3.3049	3.63515	3.4448	3.20112	3.16558	3.23667	3.17016
thrB	JW0002	2.99759	2.83304	2.94197	2.76538	2.93796	2.5607	2.99759	3.0446	3.46257	3.19023	3.01708	2.96548	3.02683	2.93509
thrC	JW0003	3.01708	2.79978	2.79061	2.65645	2.91674	2.55382	2.98211	2.96319	3.38918	3.16558	2.91674	2.91674	2.97637	2.89094
yaaX	JW0004	2.24994	3.37255	1.95639	2.27345	1.77464	1.54186	2.03322	1.82854	2.54694	1.98277	2.02347	2.0917	2.10833	1.77923
yaaA	JW0005	1.41057	1.28443	1.40426	1.45873	1.41974	1.48224	1.40197	1.33374	1.41286	1.53441	1.46848	1.5476	1.5453	1.49256
yaaJ	JW0006	0.69446	0	0	0.875637	0.81773	0	0	0	0	0	0	0	0	0.739181
talB	JW0007	2.59969	2.69257	2.53432	2.79405	2.55439	2.79978	2.64785	2.88349	2.45578	2.69543	2.5779	2.77341	2.63638	2.73958
mog	JW0008	1.58142	1.63303	1.668	1.77006	1.56652	1.75859	1.73852	1.82968	1.57225	1.75801	1.56021	1.76145	1.60895	1.7884
yaaH	JW0009	1.10383	1.18524	1.17034	1.113	0	0	1.04879	1.12676	1.1646	1.06025	0.957626	1.0012	0.808556	1.02413
yaaW	JW0010	0	0	0	0	0	0.670667	0	0	0	0	0	0	0	0
htgA	JW5001	0	0	0	0	0	0.670667	0	0	0	0	0	0	0	0.85385
yaaI	JW0012	0	0	0	0	0	0	0	0	0	0	0	0	0	0.990306
dnaK	JW0013	2.7866	3.08416	2.65931	3.45569	2.7585	3.25043	2.72353	3.19654	2.84794	3.38115	2.76137	3.26706	2.80552	3.21718
dnaJ	JW0014	2.46667	2.65817	2.4036	2.8359	2.50336	2.67823	2.47928	2.68397	2.5693	2.76538	2.4724	2.69027	2.44718	2.66218
insL-1	JW0015	1.93059	1.93919	1.93461	2.27345	1.98219	2.18458	2.27632	2.26887	2.02634	2.12266	1.97187	2.12381	1.95295	2.15993
insL-2	JW0572	1.96155	1.93919	1.85376	2.22128	2.0229	2.21497	2.27632	2.19662	2.02003	2.12266	1.89562	2.06647	1.97302	2.16394
insL-3	JW5390	1.97417	1.91167	1.88472	2.24192	2.01258	2.23332	2.26715	2.2379	2.01029	2.1112	1.94435	2.1026	1.99079	2.14445
hokC	JW5002	0	1.06025	0	0	0	0	0	0	0	0	0	0	0	0
mokC	JW5879	0	0	0.684905	0	0	0	0	0	0	0	0	0	0	0
sokC	JWR0224	1.35782	1.5883	1.50288	1.71788	1.60608	1.42375	0	1.01783	1.29074	1.61009	1.59347	1.33603	1.52982	1.7454
nhaA	JW0018	1.70871	2.03035	1.23168	1.15658	1.54014	1.78382	1.73852	1.92887	1.66284	1.93747	1.53212	1.83255	1.64335	1.94607
nhaR	JW0019	1.29934	1.47364	1.27067	0.85557	1.22423	1.01439	1.43522	1.5453	1.36298	1.40541	1.20932	1.35151	1.20703	1.24143
insB-1	JW0020	1.74081	1.59633	1.79872	2.24192	1.68921	2.1433	1.73852	1.81248	1.50861	1.73623	1.582	1.65481	1.62271	2.09113
insB-2	JW0256	1.74081	1.56881	1.76776	2.24593	1.72763	2.15878	1.73852	1.81248	1.53785	1.77694	1.62041	1.68061	1.6508	2.09113
insB-3	JW0268	1.73336	1.56881	1.77292	2.22988	1.7024	2.1003	1.73852	1.8056	1.52638	1.74311	1.57684	1.65481	1.57053	2.09514
insB-4	JW0972	1.66227	1.5281	1.74827	2.2035	1.6336	2.1112	1.63532	1.75056	1.46504	1.70297	1.54186	1.65481	1.60895	2.04239
insB-6	JW3409	1.72763	1.57741	1.79872	2.23618	1.69667	2.1003	1.77751	1.8056	1.52638	1.75056	1.61181	1.70011	1.58658	2.13642
insB-7_1	JW4255	1.37445	1.20703	1.42375	1.5367	1.41974	1.52982	1.41286	1.33775	1.31138	1.24028	1.18639	1.27813	1.20474	1.4679
insB-7_2	JW4256	1.2334	1.0895	1.22079	1.62672	1.22251	1.67488	1.23742	1.23742	1.0895	1.22251	1.09867	1.0012	1.11243	1.43522
insB-7	JW4255+JW4256	1.31081	1.16231	1.33087	1.58486	1.32571	1.59748	1.33947	1.28673	1.21162	1.23168	1.13594	1.14339	1.16231	1.44612
insB	JW2285	1.72763	1.57741	1.79872	2.23618	1.69667	2.1003	1.77751	1.8056	1.52638	1.75056	1.61181	1.70011	1.58658	2.13642
insA-1	JW0021	2.05099	1.98162	2.23962	2.43628	2.06762	2.31531	2.14445	2.06934	2.03781	2.01487	2.08023	1.98621	2.15993	2.33652
insA-2	JW0257	2.05099	1.98162	2.21153	2.42309	2.1112	2.34111	2.06131	2.01086	2.02634	2.08654	2.04067	2.00169	2.15993	2.38411
insA-3	JW0269	2.06991	1.91167	2.21153	2.41449	2.094	2.30671	2.05787	2.06934	1.96729	2.0229	2.06877	2.0143	2.09801	2.36232
insA-6	JW3408	2.04182	1.93346	2.21153	2.41449	2.08654	2.28435	2.08539	2.06074	2.00054	2.0229	2.08023	2.03551	2.11464	2.36977
insA-7	JW4254	1.67775	1.78668	1.80904	1.95697	1.71444	1.9002	1.78439	1.82968	1.75056	1.69208	1.74483	1.68061	1.74655	1.91683
insA-4	JW0971	1.95467	1.9025	2.16222	2.38755	2.04411	2.27861	2.05787	2.01086	1.98449	1.96499	2.02347	1.9799	2.02003	2.28435
insA	JW2286	2.04182	1.93346	2.21153	2.41449	2.08654	2.28435	2.08539	2.06074	2.00054	2.0229	2.08023	2.03551	2.11464	2.36977
rpsT	JW0022	3.0532	2.84336	3.02683	2.63007	2.95115	2.83074	2.98727	2.63122	3.3049	3.19654	3.14551	2.8703	3.0188	2.91674
yaaY	JW5003	0	0	0	0	0	0	0	0	0	0	0	0	0	0
ribF	JW0023	2.31989	2.38755	2.42997	2.35888	2.54006	2.24994	2.28607	2.17713	2.38067	2.23618	2.41908	2.28148	2.39787	2.28435
ileS	JW0024	2.50852	2.54235	2.69027	2.77341	2.66906	2.66619	2.60714	2.75219	2.62491	2.68569	2.62147	2.66046	2.67823	2.6725
lspA	JW0025	2.34799	2.51368	2.53604	2.50336	2.51196	2.35544	2.41048	2.48903	2.54235	2.4208	2.48387	2.38755	2.41908	2.39959
fkpB	JW0026	2.25109	2.36977	2.41449	2.45864	2.39672	2.32161	2.38296	2.37379	2.41507	2.36232	2.3606	2.33939	2.32907	2.36232
ispH	JW0027	1.98735	1.93346	2.11464	2.14044	2.06762	2.03953	2.01029	2.0831	2.04755	1.94149	2.01315	2.07278	1.97761	2.02405
rihC	JW0028	0.99432	0.880224	1.12963	1.20703	0.85041	1.20932	0.918638	1.02815	0.998333	1.09408	0.923225	1.2615	0.960492	0.971386
dapB	JW0029	2.15076	1.83886	2.06246	2.31989	2.00513	2.21497	1.93174	1.99194	2.24134	2.22013	2.14961	2.26944	2.15993	2.14445
carA	JW0030	2.77972	2.17828	2.5779	2.36633	3.26706	2.80265	3.0532	2.29123	3.12258	2.86801	3.26706	2.8617	3.19023	2.81756
carB	JW0031	2.67938	2.03093	2.43169	2.24192	3.16558	2.76137	2.93051	2.24708	2.91674	2.7499	3.0532	2.80437	3.03141	2.68397
caiF	JW0033	1.02815	1.05108	0.689682	0	1.26494	0	1.27927	0	1.31138	0	1.39165	0.634259	1.25118	0
caiE	JW5004	0	0	0	0	0	0	0	0	0	0	0	0	0	0
caiD	JW0035	0	0	0	0	0	0	0	0	0	0	0	0	0	0
caiC	JW0036	0	0	0	0	0	0	0	0	0	0	0	0	0	0
caiB	JW0037	0.625087	0	0.626754	0	0	0	0.772435	0.539466	0.808556	0	0.614077	0	0.477696	0
caiA	JW0038	0.667513	0	0.636761	0	0	0	0	0	0.677604	0	0.525629	0	0	0
caiT	JW0039	0	0	0	0	0	0	0	0	0	0	0	0	0	0
fixA	JW0040	0	0	0	0	0	0	0	0	0	0	0	0	0	0
fixB	JW0041	0	0	0	0	0	0	0	0	0	0	0	0	0	0
fixC	JW0042	0	0	0	0	0	0	0	0	0	0	0	0	0	0
fixX	JW0043	0	0	0	0	0	0	0	0	0	0	0	0	0	0
yaaU	JW0044	0	0	0	0	0	0	0	0	0	0	0	0	0	0
kefF	JW0045	1.14912	0.930679	1.04076	0.938132	1.07917	1.1239	0.975399	1.03675	1.03216	1.03273	1.01439	1.05509	1.07917	0
kefC	JW0046	1.02815	0.821743	1.00464	0.86073	0.988013	1.1239	0.906025	0.980559	1.10784	0.901438	0.938132	0.86073	1.06713	0.918638
folA	JW0047	2.10088	2.16968	1.99653	1.90307	1.97417	1.95926	1.90938	1.53212	2.08941	2.03322	2.02405	1.97187	2.05099	2.04927
apaH	JW0048	1.75228	1.63303	1.61411	1.73852	1.81994	1.74655	1.88587	1.8509	1.96729	1.84	1.74483	1.72132	1.76088	1.7454
apaG	JW0049	2.20981	2.17885	2.10432	2.2035	2.36347	2.17828	2.35888	2.18114	2.40704	2.2379	2.28607	2.18	2.23962	2.13642
ksgA	JW0050	2.30499	2.16968	2.14674	2.22128	2.4638	2.25109	2.41105	2.22357	2.45635	2.33365	2.35257	2.23102	2.33193	2.25109
pdxA	JW0051	2.28091	2.04411	2.17254	2.0831	2.46438	2.19204	2.34397	2.15305	2.41621	2.15477	2.34397	2.14732	2.33939	2.16394
surA	JW0052	2.63925	2.59281	2.69257	2.61746	2.7499	2.59166	2.64154	2.59567	2.76137	2.63351	2.71321	2.59567	2.69371	2.66275
imp	JW0053	2.54694	2.45004	2.59281	2.52687	2.65645	2.48903	2.50566	2.4896	2.58707	2.47814	2.59166	2.46667	2.55382	2.44832
djlA	JW0054	1.47306	1.44841	1.54014	1.39107	1.5734	1.52065	1.55734	1.45873	1.55792	1.56193	1.59347	1.54932	1.64392	1.59347
yabP	JW0055	1.61411	1.49141	1.51262	1.14568	1.68348	1.12676	1.56824	1.30393	1.50861	1.12676	1.66628	1.26953	1.60264	1.27354
yabQ	JW0056	2.05959	2.13241	1.89218	1.77063	2.14502	1.98907	2.1519	2.06074	2.02978	1.75056	2.13814	1.87555	1.93174	1.97187
rluA	JW0057	1.41573	1.10612	1.36986	1.06943	1.22595	1.10899	1.50976	1.15142	1.36355	1.3217	1.38133	1.32457	1.41114	1.10383
hepA	JW0058	1.74081	1.48281	1.7884	1.5648	1.66227	1.58028	1.82452	1.39738	1.8423	1.82968	1.71731	1.71215	1.78267	1.63589
polB	JW0059	1.02127	1.06025	1.02413	0.875637	1.27526	1.02241	1.20244	0.906025	1.21162	1.05509	1.2334	0.909465	1.16231	1.03675
araD	JW0060	0	0	0	0	0	0	0	0	0	0	0	0	0	0
araA	JW0061	0	0	0	0	0	0	0	0	0	0	0	0	0	0
araB	JW0062	0	0	0	0	0	0	0	0	0	0	0	0	0	0
araC	JW0063	0	0	0.842957	0	0.901438	0	0	0.838752	0	0	0.65146	0.729052	0	0
yabI	JW5005	1.41573	1.48281	1.1904	0	1.20474	0	1.00751	0.884238	1.33603	0.875637	1.3045	1.06943	1.11243	0.896851
thiQ	JW0065	1.49026	1.30966	1.36298	1.48396	1.46332	1.59461	1.51721	1.43121	1.52638	1.60149	1.38133	1.54244	1.38591	1.50861
thiP	JW0066	1.66227	1.5562	1.64048	1.70871	1.68921	1.86638	1.71043	1.58888	1.75744	1.88759	1.64793	1.86752	1.64507	1.80503
tbpA	JW0067	2.16968	2.10948	2.08941	2.28893	2.31187	2.49362	2.18401	2.15305	2.21268	2.47011	2.21497	2.44259	2.2058	2.43628
sgrR	JW0068	1.07573	0.906025	1.06713	0.909465	1.21506	0.880224	1.1239	1.05509	1.10899	0.975399	1.09179	1.05681	1.12103	0.709367
sgrS	JWR0259	1.39279	0	1.1841	0.947879	1.41974	0	1.50976	0.950745	1.45185	0	1.51549	0	1.49657	0
setA	JW0069	1.04879	1.32227	1.13078	1.17607	1.10784	0.962786	1.16804	0.866464	1.19384	1.03273	1.0872	0.866464	1.14052	1.13594
leuD	JW0070	2.38296	2.09916	2.8359	2.74187	2.438	2.57904	2.59969	2.66619	2.5693	2.33423	2.60599	2.44316	2.34799	2.33652
leuC	JW0071	2.61746	2.24478	3.19654	3.0446	2.8554	2.8789	2.67594	2.71607	2.80666	2.55668	2.8359	2.61402	2.71034	2.57503
leuB	JW5807	2.62721	2.20752	3.25444	3.00791	2.91789	2.91674	2.67135	2.66734	2.79634	2.4896	2.84794	2.58535	2.72754	2.56184
leuA	JW0073	2.41908	2.12209	3.23667	2.99243	2.74417	2.64957	2.54694	2.73098	2.66906	2.31359	2.71894	2.37895	2.66218	2.38411
leuL	JW0074	2.30499	1.96729	2.4403	1.97302	2.38869	1.85262	2.18458	2.11234	2.35085	1.85434	2.54006	1.84344	2.49648	2.04927
leuO	JW0075	0	0	0	0	0	0	0	0	0	0	0	0	0	0
ilvI	JW0076	2.43169	2.2832	2.58535	2.49534	2.64957	2.47011	2.62147	2.54006	2.6037	2.34397	2.59281	2.39672	2.58191	2.41621
ilvH	JW0077	2.44431	2.39844	2.55726	2.46724	2.6037	2.47928	2.59969	2.60943	2.51139	2.35257	2.54063	2.44431	2.46896	2.39213
fruR	JW0078	1.84631	1.86408	1.90536	1.73852	1.86867	1.711	1.85262	1.67775	1.96843	1.75113	1.86982	1.73221	1.79643	1.70756
mraZ	JW0079	2.094	2.51426	2.25224	2.22185	2.07622	2.02175	2.13241	2.07737	2.17541	2.20752	2.08769	2.13298	2.12209	2.25109
mraW	JW0080	1.8744	2.22529	2.07679	2.1347	1.92314	1.88759	1.93174	2.03609	1.88988	2.01487	1.91282	1.99251	1.95295	2.02462
ftsL	JW0081	1.80675	2.13241	1.96843	2.05787	1.86867	1.91052	1.80216	2.04526	1.79356	1.97187	1.77923	1.91855	1.82682	2.01258
ftsI	JW0082	1.54186	1.78668	1.70584	1.83484	1.63073	1.65424	1.539	1.81248	1.51549	1.64965	1.56824	1.66513	1.61583	1.70871
murE	JW0083	1.74081	2.05845	2.02175	2.07393	1.93633	2.0057	1.88644	2.01086	1.87727	2.0659	1.79987	1.94493	1.87899	2.03322
murF	JW0084	1.80732	2.08138	2.06762	2.15477	1.98219	2.00627	1.96327	2.08425	1.91855	2.09056	1.90536	1.98621	1.92027	2.07851
mraY	JW0085	1.7626	1.88415	1.90708	1.83656	1.81134	1.75974	1.84574	1.85262	1.78554	1.8079	1.77923	1.73967	1.84746	1.86122
murD	JW0086	1.85663	1.98162	1.96843	1.98907	1.89676	1.86752	1.88759	1.95181	1.86064	1.87383	1.82682	1.82223	1.89848	1.87555
ftsW	JW0087	1.75343	1.87383	1.83484	1.66112	1.81134	1.60436	1.83828	1.61869	1.84344	1.64163	1.76547	1.55964	1.83714	1.67316
murG	JW0088	1.91454	2.13298	2.00513	1.94263	1.93633	1.76031	2.02577	1.87383	1.98449	1.86408	1.93461	1.8228	1.96327	1.88071
murC	JW0089	1.97417	2.07106	2.07737	2.07393	2.04411	1.90364	2.06131	2.03609	2.06475	2.05787	2.0143	2.00169	2.05214	2.02519
ddlB	JW0090	2.04182	2.19777	2.14732	2.12094	2.12094	1.96729	2.10546	2.06074	2.14044	2.08654	2.08769	2.02175	2.14617	2.06475
ftsQ	JW0091	2.21612	2.42883	2.18688	2.14044	2.21784	2.02175	2.18516	2.14216	2.31703	2.1112	2.15649	2.00283	2.26026	2.16566
ftsA	JW0092	2.25109	2.48387	2.21153	2.27861	2.27116	2.12782	2.26026	2.28091	2.25453	2.18573	2.20064	2.15764	2.22185	2.21669
ftsZ	JW0093	2.62835	2.90298	2.63925	2.80953	2.70117	2.74302	2.68741	2.82616	2.64441	2.77628	2.6553	2.78545	2.69945	2.76653
lpxC	JW0094	2.93051	3.2103	2.8382	2.8382	2.75219	2.65071	2.87374	2.99243	2.88865	2.82845	2.84966	2.81182	2.82329	2.84106
secM	JW5007	2.32391	2.47584	2.35888	2.43628	2.4403	2.39385	2.32219	2.21153	2.54694	2.49018	2.4208	2.41908	2.37551	2.57503
secA	JW0096	2.35429	2.33423	2.44431	2.5154	2.31244	2.52171	2.41449	2.41105	2.43628	2.61975	2.36863	2.58535	2.34856	2.5263
mutT	JW0097	1.33145	0.913478	1.60207	1.36011	1.20932	1.02413	1.33087	1.05681	1.45988	0.980559	1.42547	1.28787	1.31826	1.03789
yacG	JW5008	1.50345	1.56881	1.46332	1.66227	1.51893	1.7282	1.6766	1.69151	1.61755	1.85491	1.582	1.66628	1.5453	1.76432
yacF	JW0099	1.78898	1.80847	1.76776	1.86064	1.71444	1.80216	1.89963	1.91052	1.85032	1.99481	1.74483	1.8337	1.75171	1.89848
coaE	JW0100	1.68635	1.74769	1.75974	1.65596	1.67316	1.52982	1.79356	1.70469	1.8142	1.6508	1.7454	1.63188	1.70527	1.59347
guaC	JW0101	2.26428	2.01831	2.01258	1.94837	2.094	1.97646	2.58191	2.17082	2.08998	1.94263	2.12553	2.04297	2.06877	1.90823
hofC	JW0102	0	0	0	0	0	0	0	0	0	0	0	0	0	0
hofB	JW0103	0	0.729052	0.606739	0	0.709367	0	0.684222	0	0.606739	0	0	0.574058	0.606739	0
ppdD	JW0104	0	0	0	0	0	0	0	0	0	0	0	0	0	0
nadC	JW0105	1.754	1.87383	1.82166	2.17254	1.79356	2.04927	1.70068	1.98391	1.78611	1.95181	1.82682	2.03551	1.7735	1.9541
ampD	JW0106	1.49141	1.71731	1.60264	1.60608	1.59002	1.56594	1.62156	1.65825	1.66341	1.64277	1.49829	1.50689	1.52982	1.625
ampE	JW0107	1.21162	1.45644	1.3217	1.40082	1.26494	1.2787	1.46332	1.56308	1.40254	1.38133	1.24315	1.35209	1.26379	1.45586
aroP	JW0108	2.68167	2.60943	2.72582	2.85826	2.46667	2.4724	2.50738	2.86514	2.72926	2.57331	2.61287	2.50222	2.45406	2.41621
pdhR	JW0109	2.16968	2.08138	2.31359	1.96385	2.04526	1.78439	2.24306	1.82108	2.17713	2.0659	2.06017	1.883	2.11464	1.85319
aceE	JW0110	3.29859	3.32267	3.16099	3.51589	3.29229	3.3049	3.32267	3.36223	3.29229	3.50729	3.29229	3.45569	3.29229	3.41269
aceF	JW0111	3.20112	3.26018	3.01421	3.35478	3.1071	3.17876	3.25043	3.25043	3.19023	3.43677	3.15296	3.3479	3.15812	3.29229
lpd	JW0112	3.19654	3.11455	3.0532	3.14551	3.19023	3.11856	3.21718	3.14551	3.23208	3.28483	3.17876	3.13691	3.21718	3.13691
yacH	JW0113	0	0	0	0	0	0	0	0	0	0	0	0	0	0
acnB	JW0114	3.00217	2.98727	2.821	2.77628	3.10939	3.19654	2.93165	2.96548	3.1071	3.07155	3.15812	3.10939	3.13691	3.14035
yacL	JW0115	1.72075	1.76776	1.73565	1.70871	1.52982	1.84	1.44612	1.65883	1.64507	1.81822	1.63131	1.7626	1.63245	1.89848
speD	JW0116	2.85826	2.77628	2.73786	2.79634	2.68855	2.65817	2.74187	2.54063	3.11455	2.97637	2.75334	2.79978	2.63237	2.7671
speE	JW0117	2.81526	2.73098	2.79233	2.69027	2.69027	2.62147	2.71034	2.41449	3.14952	2.97867	2.80265	2.80552	2.64555	2.75736
yacC	JW0118	1.84688	1.76834	1.96901	1.926	2.02806	1.91855	1.79414	1.89103	1.95582	1.8165	2.04067	2.00341	1.91167	1.92486
cueO	JW0119	1.81076	1.92887	1.63073	1.68004	1.54014	1.59748	1.56308	1.59977	1.78668	1.90135	1.41286	1.65481	1.22824	1.76547
gcd	JW0120	2.27575	1.34291	2.46667	1.5367	2.46724	1.58028	2.26715	1.71387	2.44718	1.53556	2.42424	1.45472	2.44832	1.40369
hpt	JW5009	2.19376	2.18	2.12381	2.07393	2.1026	2.14961	2.27345	2.21153	2.22701	2.35372	2.20178	2.32677	2.24994	2.28607
can	JW0122	2.64154	2.48387	2.62721	2.57331	3.32841	3.05893	2.66447	2.71894	2.6553	2.65243	3.10939	2.89668	3.06295	3.03887
yadG	JW0123	1.95467	2.02003	1.9799	1.98162	1.90536	1.92887	2.04755	2.08539	2.01029	2.03379	1.91396	1.94493	1.94435	2.02519
yadH	JW0124	1.60436	1.66915	1.55964	1.56537	1.44497	1.59576	1.6766	1.84058	1.61755	1.65883	1.54186	1.61296	1.5304	1.57684
yadI	JW0125	0	0	0.767275	0	0	0	0	0	0.670036	0	0.632424	0	0	0
yadE	JW0126	0.875637	0.830343	0.808556	0.866464	0.971386	1.12275	0.942145	1.0012	0.926092	1.06025	0.830343	0.762115	0.966799	1.0012
panD	JW0127	2.54694	2.40819	2.67365	2.48043	2.60599	2.52228	2.38411	2.45406	2.51196	2.36289	2.65645	2.51827	2.63753	2.40073
yadD	JW5010	0.643433	0.791929	0.470283	0.799383	0.643433	0.830343	0.606739	0.470283	0.574058	0.667513	0.470283	0.470283	0.470283	0.830343
panC	JW0129	2.15878	2.30843	2.137	2.38755	1.98277	2.35085	2.23332	2.4724	2.08023	2.30785	2.00283	2.38009	1.95295	2.29581
panB	JW0130	2.47584	2.63638	2.53776	2.73385	2.28893	2.65931	2.5693	2.66906	2.45864	2.67078	2.36232	2.7069	2.35716	2.70862
yadC	JW0131	0	0	0	0	0	0	0	0	0	0	0	0	0	0
yadK	JW0132	0	0	0	0	0	0	0	0	0	0	0	0	0	0
yadL	JW0133	0	0	0	0	0	0	0	0	0	0	0	0	0	0
yadM	JW0134	0	0	0	0	0	0	0	0	0	0	0	0	0	0
htrE	JW0135	0	0	0	0	0	0	0	0	0	0	0	0	0	0
ecpD	JW0136	0	0	0	0	0	0	0	0	0	0	0	0	0	0
yadN	JW0137	0	0	0	0	0	0	0	0	0	0	0	0	0	0
folK	JW0138	1.35037	1.17836	1.2615	0	1.54014	1.20932	1.46332	1.3733	1.55792	1.39279	1.45988	1.35209	1.41974	0.884238
pcnB	JW5808	2.4208	2.16108	2.38984	2.20408	2.60714	2.23332	2.45864	2.07851	2.54694	2.38181	2.5177	2.30097	2.47011	2.23389
yadB	JW5892	1.242	1.15371	1.41401	1.27583	1.37846	0.901438	1.26265	0.808556	1.35151	1.11071	1.3045	1.02815	1.29934	0.884238
dksA	JW0141	2.37723	2.48444	2.38124	2.17369	2.29983	2.19318	2.31187	2.20178	2.24192	2.17369	2.2379	2.17484	2.2402	2.20064
sfsA	JW0142	1.92314	2.10432	1.87211	1.76547	1.99538	1.80962	1.9002	1.78955	1.97646	1.81879	2.01487	1.83484	1.93174	1.90823
ligT	JW5011	1.18524	1.24602	1.33947	0.980559	1.40025	1.14052	1.42433	1.01783	1.47478	1.31081	1.41343	1.32571	1.43293	1.20187
hrpB	JW0144	1.12676	1.27526	1.3217	1.25347	1.29074	1.21678	1.26265	1.18926	1.28329	1.28673	1.26551	1.32686	1.24143	1.242
mrcB	JW0145	1.63417	1.56996	1.63131	1.5367	1.59117	1.55964	1.59117	1.53785	1.69896	1.60207	1.60149	1.65481	1.66055	1.625
fhuA	JW0146	2.2293	1.99079	2.43284	2.38009	2.27345	2.29065	2.22013	2.27345	2.31703	2.2207	2.26543	2.16681	2.39844	2.07106
fhuC	JW0147	1.63532	1.539	1.7821	1.87211	1.67488	1.797	1.68807	1.77579	1.71501	1.72361	1.71731	1.70011	1.8314	1.64965
fhuD	JW0148	1.29189	1.26379	1.54014	1.55333	1.30966	1.31253	1.35725	1.4679	1.40369	1.40598	1.3819	1.33603	1.5304	1.1474
fhuB	JW0149	1.06713	0.980559	1.23168	1.05853	1.06943	0.913478	1.19212	1.19384	1.22595	0	1.03216	0.909465	1.34005	0
hemL	JW0150	2.04182	2.28435	1.94951	2.31187	1.96442	2.32219	1.84631	2.26026	1.86752	2.30212	1.89562	2.29237	2.05214	2.32849
clcA	JW5012	1.39279	1.30106	1.39738	1.19786	1.36871	1.11071	1.28959	1.21162	1.42146	1.1646	1.33775	1.10612	1.37789	1.18352
yadR	JW0152	2.14044	2.12209	2.14961	2.12094	2.09457	2.2402	1.93346	2.1714	2.00054	2.13241	2.30499	2.24134	2.20637	2.24306
yadS	JW0153	1.13078	1.20187	1.15371	1.01209	1.06943	1.21735	1.33145	1.07229	1.31826	1.16575	1.12103	1.07573	1.0872	1.3217
btuF	JW0154	1.51549	1.66055	1.48224	1.66743	1.59977	1.7024	1.74712	1.76432	1.74483	1.78554	1.55161	1.754	1.53097	1.59461
pfs	JW0155	2.13012	2.37149	2.21153	2.42309	2.27403	2.48043	2.33193	2.46323	2.18688	2.41449	2.25568	2.48387	2.27861	2.47814
dgt	JW0156	1.35037	1.31425	1.23168	1.32686	1.43293	1.32342	1.26379	1.41802	1.3647	1.3561	1.36126	1.38878	1.32801	1.25118
degP	JW0157	2.16968	2.48559	1.72075	2.12209	1.6336	1.91052	1.41286	1.95869	1.74483	1.98277	1.66685	1.96327	1.75228	2.07163
cdaR	JW5013	0.715387	0.781609	0	0	0	0	0	0.470283	0.638191	0	0	0.634259	0	0.732874
yaeH	JW0159	1.78095	2.04526	1.83542	1.97417	1.63417	1.72075	1.66456	2.05443	1.64564	1.6594	1.63991	1.68061	1.6508	1.67488
yaeI	JW5014	0	0	0.785049	0	0.598569	0	0	0.655473	0.880224	0	0.762115	0.649453	0.584952	0
dapD	JW0161	2.6037	2.65071	2.59338	2.8789	2.59051	2.73786	2.48903	2.75334	2.66447	2.78889	2.64154	2.75736	2.67938	2.72467
glnD	JW0162	1.43694	1.98219	1.64163	2.0745	1.72763	1.95926	1.68921	1.89103	1.5281	1.92887	1.55218	1.85663	1.62271	1.88988
map	JW0163	2.40475	2.4208	2.45578	2.49648	2.37379	2.49992	2.38411	2.54235	2.35659	2.50566	2.42596	2.48387	2.48043	2.4747
t44	JWR0225	3.44915	3.48034	3.51589	3.38115	3.53194	3.3995	3.58512	3.4448	3.53825	3.4448	3.4941	3.3995	3.33557	3.45569
rpsB	JW0164	3.37255	3.38115	3.47346	3.32841	3.3393	3.26706	3.37255	3.25444	3.41785	3.3995	3.3479	3.37255	3.36223	3.31751
tsf	JW0165	3.22004	3.14035	3.35478	3.24412	3.13175	3.14551	3.26706	3.15812	3.3479	3.31235	3.23208	3.24412	3.20112	3.22004
pyrH	JW0166	2.52916	2.52802	2.59338	2.58822	2.59338	2.65243	2.5693	2.37379	2.60599	2.68741	2.59338	2.67078	2.55439	2.61746
frr	JW0167	2.6553	2.54923	2.65243	2.59051	2.5326	2.64154	2.58707	2.52859	2.60714	2.58306	2.55668	2.60599	2.52056	2.49648
dxr	JW0168	1.70871	1.74139	1.73623	1.73909	1.58314	1.67889	1.68921	1.61927	1.70641	1.73623	1.59347	1.70756	1.67087	1.70871
ispU	JW0169	2.41449	2.23446	2.46724	2.08425	2.41449	1.99825	2.4724	2.01258	2.49763	2.01487	2.4489	2.05099	2.35888	2.00283
cdsA	JW5810	2.18229	1.96843	2.27403	1.86064	2.1628	1.81076	2.29925	1.76547	2.29008	1.78611	2.14044	1.79471	2.12209	1.79872
yaeL	JW0171	2.36748	2.22701	2.43342	2.12209	2.37895	2.03953	2.35945	2.02749	2.37379	2.0229	2.40704	2.1026	2.33365	2.07278
yaeT	JW0172	2.89324	2.67938	2.88349	2.71607	2.92018	2.68569	2.90356	2.62606	2.8554	2.67135	2.8382	2.6983	2.82616	2.64441
hlpA	JW0173	3.05549	2.63753	2.97867	2.69257	3.13691	2.77341	3.13175	2.81526	3.0446	2.63638	3.18163	2.7585	3.09161	2.58822
lpxD	JW0174	2.71091	2.309	2.72754	2.42883	2.71894	2.35257	2.82845	2.44087	2.76252	2.33537	2.71321	2.36461	2.73958	2.29753
fabZ	JW0175	2.60599	2.39901	2.62835	2.50967	2.58019	2.49992	2.6725	2.61115	2.62606	2.49132	2.60714	2.5326	2.59051	2.46667
lpxA	JW0176	2.26543	2.04526	2.24421	2.10145	2.1714	2.04927	2.3606	2.21268	2.24306	2.11177	2.22873	2.12381	2.26084	2.01602
lpxB	JW0177	1.91454	1.64965	1.95009	1.67087	1.97417	1.56021	2.0745	1.5734	2.03781	1.55448	1.96041	1.57856	1.93346	1.61468
rnhB	JW0178	1.95582	1.66055	2.00513	1.8228	1.96499	1.76088	2.09228	1.76547	2.10546	1.84058	1.91454	1.72189	1.89848	1.81191
dnaE	JW0179	1.72763	1.31081	1.82223	1.5218	1.74311	1.21162	1.8251	1.40942	1.8939	1.44382	1.72648	1.36355	1.71731	1.35839
accA	JW0180	2.41507	2.2207	2.43342	2.34397	2.35257	2.33193	2.42997	2.2551	2.438	2.41507	2.38411	2.37379	2.38583	2.33709
ldcC	JW0181	1.11243	1.18066	1.41401	1.00464	1.34693	0.709367	1.21506	1.02127	1.2185	0.762115	1.18639	0.781609	1.17206	0.69446
yaeR	JW0182	1.67775	1.72247	1.78898	1.76547	1.80102	1.61583	1.53097	1.46848	1.7884	1.54932	1.7454	1.61296	1.70584	1.59576
tilS	JW0183	1.42662	1.38419	1.63188	1.4702	1.55333	1.48224	1.41343	1.32342	1.5453	1.51606	1.49944	1.56021	1.5648	1.49428
rof	JW0184	1.31081	1.38419	1.36298	1.38133	1.29074	1.35037	0	1.52409	1.37903	0	1.32571	1.29705	1.31826	1.20187
yaeP	JW0185	1.7024	1.54014	1.65711	1.47134	1.49485	1.49141	1.30851	1.49944	1.32686	1.39853	1.46962	1.4421	1.70584	1.28329
yaeQ	JW0186	1.72075	1.70469	1.76834	1.926	1.82108	1.8939	1.69151	1.74311	1.89447	2.06647	1.70355	1.88415	1.76088	1.98621
yaeJ	JW0187	1.78955	1.82108	1.84688	1.92887	1.89848	1.90536	1.78439	1.79872	1.93862	2.07851	1.84803	1.8572	1.797	1.94665
nlpE	JW0188	1.61468	1.61869	1.73623	1.80503	1.74483	1.74712	1.47134	1.61181	1.76891	1.80102	1.71788	1.76318	1.68176	1.64507
yaeF	JW5016	0	0	0	0	0	0	0	0	0	0	0	0	0	0
proS	JW0190	2.33537	2.22128	2.43342	2.61803	2.33709	2.52802	2.24421	2.43284	2.31703	2.57503	2.34455	2.54006	2.36748	2.49648
yaeB	JW0191	1.67832	1.43694	1.72075	1.69495	1.90708	1.74769	1.80274	1.69208	1.68463	1.56308	1.73451	1.66685	1.73107	1.59576
rcsF	JW0192	2.34856	2.33537	2.51368	2.59969	2.65645	2.53318	2.48043	2.58306	2.38869	2.42137	2.48387	2.50738	2.39901	2.53432
metQ	JW0193	2.93165	2.80666	3.00561	2.78545	3.05549	3.01421	2.87546	2.70117	2.91789	3.00217	3.07155	3.0962	3.07441	3.15296
metI	JW0194	2.28893	2.24536	2.51426	2.08539	2.25224	2.35659	2.24478	2.10604	2.45864	2.49362	2.42137	2.5263	2.35945	2.67365
metN	JW0195	2.2574	2.1519	2.24478	1.668	1.94779	2.1433	1.8337	1.61239	2.22873	2.20178	2.08023	2.26026	2.06934	2.31989
gmhB	JW0196	2.06991	2.32563	2.05443	2.30556	2.14617	2.31531	2.13241	2.28148	2.15764	2.31531	2.21554	2.33365	2.17713	2.36289
rrsH	JWR0001	0	0	0	0	0	0	0	0	0	0	0	0	0	0
ileV	JWR0002	2.79634	2.5607	2.93051	2.82329	2.92018	2.5263	2.74761	2.43284	3.00217	2.72467	3.01421	2.61402	3.05549	2.72467
alaV	JWR0003	2.8382	2.4403	2.8789	2.60599	3.03342	2.30671	2.76997	2.36404	3.02224	2.53776	3.0962	2.35659	2.91674	2.6037
rrlH	JWR0004	0	0	0	0	0	0	0	0	0	0	0	0	0	0
rrfH	JWR0005	0	0	0	0	0	0	3.96128	0	4.01183	0	0	0	0	0
aspU	JWR0006	3.43677	3.38115	3.48722	3.41785	3.05549	2.97867	2.78889	2.88349	3.17876	3.43462	3.19654	2.91674	3.59501	3.44843
dkgB	JW0197	1.52065	1.32227	1.54989	1.5304	1.19958	1.46962	1.40254	1.28673	1.43981	1.36585	1.29934	1.40025	1.30106	1.40426
yafC	JW0198	1.10383	1.1646	1.20474	1.55333	1.21506	1.48281	0.866464	1.3733	1.15371	1.31081	1.24602	1.27813	1.19728	1.33431
yafD	JW5017	1.89504	2.05845	1.94263	2.35945	2.17254	2.24134	1.79414	2.15362	1.98506	2.15649	2.08941	2.15878	2.09801	2.18229
yafE	JW0200	1.31081	1.24659	1.33087	1.43981	1.51893	1.46102	1.20474	1.22308	1.44096	1.28787	1.55333	1.24602	1.49657	1.41687
mltD	JW5018	2.76538	2.52859	2.60141	2.04067	2.72181	2.0229	2.5693	1.82166	2.59567	2.00513	2.67709	2.11808	2.75563	2.18286
gloB	JW0202	1.67889	1.60665	1.39853	1.30393	1.71501	1.72075	1.57913	1.59002	1.60837	1.60264	1.64965	1.63188	1.70641	1.61468
yafS	JW0203	1.26723	1.3475	1.07917	1.32801	1.26551	1.32457	0.973106	1.07917	1.1411	1.30106	1.19728	1.35266	1.20932	1.22824
rnhA	JW0204	1.83083	1.7884	1.82682	1.87383	1.90708	1.92887	1.72075	1.69208	1.93919	1.82968	1.92486	1.90938	1.88874	1.84516
dnaQ	JW0205	1.78955	1.68577	1.87383	1.87383	1.80102	1.8337	1.66513	1.70527	1.8509	1.80847	1.88415	1.83542	1.80732	1.75687
aspV	JWR0007	3.27853	3.08416	3.54035	3.42817	2.92018	2.8531	2.59969	2.71894	2.97064	3.14685	3.21718	2.89324	3.40409	3.19443
yafT	JW0206	0.960492	0	0.953803	1.00464	0.85041	1.12676	0	0	0.973106	0.888251	0.877931	0.732874	0.715387	0.85557
yafU	JW0207	0	0	0	0.590399	0	0	0	0	0	0	0	0	0	0.781609
yafF	JW0208	0	0	0	1.59002	0	1.46962	0	0	0	1.19958	0	0.775493	0	1.5648
yafV	JW5019	1.31081	1.39509	1.30278	1.50402	1.40713	1.34406	1.01783	1.31425	1.25175	1.30106	1.35266	1.39107	1.29131	1.35839
ivy	JW0210	2.32161	2.67365	2.19662	2.71722	1.97417	2.41449	1.75457	2.05214	2.12668	2.42883	2.08998	2.57331	2.08081	2.43169
fadE	JW5020	0.960492	0	0.930679	0	1.20932	0.888251	0	0	0.951892	0	0.988013	0	1.06713	0
lpcA	JW0212	2.19433	2.24536	2.34799	2.48158	2.22013	2.38009	2.14445	2.30097	2.2293	2.39672	2.30499	2.42711	2.25109	2.38411
yafJ	JW0213	1.98735	2.11808	1.99653	2.16566	2.0229	2.04927	1.96843	2.02806	2.06533	2.12266	2.00341	2.09228	1.94435	2.09514
yafK	JW0214	2.42137	2.04526	2.45635	2.04755	2.49362	2.07393	2.24536	1.99251	2.41621	1.99538	2.45004	2.02175	2.38755	2.10432
yafQ	JW0215	1.72075	1.80847	1.74827	1.75629	1.91396	1.83484	1.85319	1.66857	1.8681	1.70297	1.84803	1.8486	1.82682	1.78898
dinJ	JW0216	1.81879	2.16165	2.00513	1.98907	2.04526	1.91167	1.96385	1.78955	2.02003	2.02347	2.05214	2.03609	1.97302	2.14502
yafL	JW0217	0	0	0	1.05853	0	1.09867	0	0	0	0	0	0	0	1.04879
yafM	JW0218	1.20474	1.0895	1.15486	1.61927	1.27583	1.54186	0.85041	1.11816	1.21162	1.36699	1.22423	1.33661	1.18352	1.45644
fhiA	JW5811	0	0	0	0	0	0	0	0	0	0	0	0	0	0
mbhA	JW5812	0	0	0	0.947879	0	0.869904	0	0	0	0	0	0	0	0
dinB	JW0221	1.02241	1.01439	1.04879	1.12906	1.21162	1.34463	1.02815	1.02241	1.11587	1.24602	1.0872	1.30851	1.09752	1.40426
yafN	JW0222	1.06713	1.16231	1.25462	0.643433	1.22595	1.09867	0.842957	0	1.07573	1.10383	1.0872	1.06943	1.20932	1.02815
yafO	JW0223	0.750648	0.930679	1.00464	0.998333	1.01095	0.899144	0.81773	0	0.884238	0.83665	0.884238	0.840434	0.842957	0.971386
yafP	JW0224	0.750648	0.729052	0.866464	0	0.791929	0.676973	0.785049	0	0.672558	0	0	0	0.615912	1.03789
ykfJ	JW0225	0	0	0	1.23168	0	0	0	0	0	0	0	0	0	0
prfH	JW0226	0	0	0	0	0	1.01439	0	0	0	0	0	0	0	0
pepD	JW0227	2.38411	2.67479	2.38181	2.79978	2.40188	2.6983	2.29925	2.64785	2.33939	2.69543	2.40819	2.61746	2.42711	2.68569
gpt	JW0228	2.44488	2.19777	2.40475	2.38067	2.4747	2.29123	2.2207	1.8658	2.48387	2.42997	2.46323	2.29295	2.53604	2.32907
frsA	JW0229	1.59576	1.88472	1.65825	2.04813	1.7282	2.02347	1.4874	1.92887	1.60149	2.08711	1.64048	2.0229	1.73107	2.08425
crl	JW0230	2.8382	2.5154	2.70231	2.40991	2.73098	2.55439	2.4896	2.39328	2.74761	2.30843	2.76252	2.38067	2.67078	2.36977
phoE	JW0231	0.567139	0	0.598569	0	0	0.680127	0	0	0	0	0.574058	0	0	0
proB	JW0232	2.1949	2.15305	2.41507	2.438	2.26256	2.29753	2.10604	2.26084	2.26543	2.25281	2.21612	2.24192	2.26887	2.30499
proA	JW0233	1.94607	1.82166	2.15018	2.16681	1.88587	2.1112	1.8251	2.11234	1.93977	1.98391	1.93461	2.05902	1.97417	2.01602
thrW	JWR0008	2.3606	2.20752	2.53776	2.31187	2.0229	2.00627	1.99309	1.82166	2.37379	2.16108	2.22873	1.95353	2.12897	2.36977
ykfI	JW0234	0	0	0	0	0	0	0	0	0	0	0	0	0	0
yafW	JW0235	0	0	0	1.14568	0	0	0	0	0	0	0	0	0	0
ykfH	JW5956	0.698187	0	0.884238	1.31826	0	0	0	0	0	0	0	0	0	1.07229
ykfG	JW0236	0	0	0	0	0	0	0	0	0	0	0	0	0	0
yafX	JW5022	0.842957	0	0	1.23168	0	0	0	0	0	0	0.659486	0	0	0
ykfF	JW5023	0	0	0	1.23168	0	1.21735	0	0	0	0	0	0	0	0
ykfB	JW0239	1.8658	1.37674	1.49428	1.53785	1.65137	1.50288	1.41687	0.926092	1.75056	1.17378	1.70355	1.24659	1.62443	1.27526
yafY	JW0240	1.11243	0	0.990306	1.29475	1.06943	1.19442	0	0	0.951892	0	1.01439	0.947879	0.880224	1.16059
yafZ	JW0242	0	0	0	0	0	0	0	0	0	0	0	0	0	0
ykfA	JW0243	1.04076	0.969093	0.85557	0	0.918638	1.08376	0	0	0.884238	0.866464	0.781609	0.72523	0.916058	0.957626
perR	JW0244	0.625087	0	0	1.14568	0.821743	0.869904	0	0	0.568596	0.667513	0.636094	0	0	0.990306
insN-1	JW5024	1.13823	1.11587	1.1841	1.38133	1.25003	1.26895	1.1497	0.930679	1.26895	1.32801	1.20932	1.16804	1.15887	1.38878
insN-2	JW5771	0.786769	0.926092	0.980559	0.894558	0.757528	0.880224	0.863597	0	0.574058	0	0.826043	0.661493	0.791929	0
insI-1	JW0246	1.72075	1.74139	1.62156	2.14044	1.86867	2.1112	1.5476	1.87383	1.8509	2.02347	1.78611	1.94493	1.80732	2.01602
insI-2	JW1401	1.67889	1.73221	1.64163	2.1347	1.81134	2.1112	1.53097	1.85262	1.82395	2.00799	1.77006	1.95353	1.74655	2.02519
insI-3	JW4244	1.66972	1.73221	1.64163	2.14044	1.81134	2.08711	1.52237	1.85262	1.84344	2.00799	1.77006	1.95353	1.74655	2.02519
insO-1	JW0247	1.25634	1.38419	1.24716	1.36011	1.41974	1.67488	1.21506	1.31425	1.49829	1.53556	1.31941	1.45472	1.39853	1.49428
ykfC	JW5813	0.866464	0.938132	0.86073	1.14568	0.971386	1.26895	0	0.875637	0.721408	1.03273	0.687294	0.821743	0.81773	1.0895
insH-1	JW0250	2.74531	2.93796	2.80953	3.08416	2.84336	2.94083	2.78889	2.81526	2.84794	3.00217	2.81526	2.8617	3.11455	3.13433
insH-2	JW0540	2.73786	2.92649	2.821	3.11856	2.83304	2.94197	2.76997	2.84106	2.84794	3.01708	2.82616	2.87546	3.11455	3.14035
insH-3	JW0652	2.75563	2.93796	2.79233	3.079	2.8554	2.94599	2.76137	2.79634	2.8382	3.01708	2.81526	2.85884	3.19023	3.13691
insH-4	JW1324	2.75563	2.93796	2.79233	3.079	2.84336	2.94197	2.78889	2.79634	2.84794	3.00217	2.81526	2.85884	3.10939	3.13433
insH-5	JW1363	2.01774	2.24536	2.06246	2.20981	2.09457	2.18458	2.11464	2.08539	2.15764	2.26256	2.04067	2.15878	2.28607	2.27919
insH-6	JW1972	2.70403	2.90585	2.75334	3.00791	2.79634	2.91674	2.72353	2.75334	2.81182	2.97064	2.76252	2.82616	3.09878	3.10423
insH-7	JW2014	2.73786	2.92649	2.821	3.11856	2.83304	2.94197	2.76997	2.84106	2.84794	3.01708	2.82616	2.87546	3.11455	3.14035
insH-8	JW2179	2.75563	2.93796	2.79233	3.079	2.8554	2.94599	2.76137	2.79634	2.8382	3.01708	2.81526	2.85884	3.19023	3.13691
insH-9	JW2949	2.75563	2.91273	2.80953	3.08416	2.8554	2.94599	2.76997	2.81526	2.84794	2.99243	2.81526	2.8617	3.19023	3.11856
insH-10	JW3185	2.74531	2.93796	2.80953	3.08416	2.84336	2.94083	2.78889	2.81526	2.84794	3.00217	2.81526	2.8617	3.11455	3.13433
insH-11	JW3472	2.76538	2.92649	2.79978	3.08416	2.8554	2.95115	2.76997	2.80437	2.84794	3.01708	2.81526	2.8617	3.13691	3.14035
insH	JW1882	2.74531	2.93796	2.80953	3.08416	2.84336	2.94083	2.78889	2.81526	2.84794	3.00217	2.81526	2.8617	3.11455	3.13433
insH	JW5895	2.73786	2.94943	2.79978	3.079	2.83304	2.94197	2.76997	2.82616	2.84794	3.00217	2.81526	2.8703	3.11455	3.13691
insH	JW5914	2.73786	2.94943	2.79978	3.079	2.83304	2.94197	2.76997	2.82616	2.84794	3.00217	2.81526	2.8703	3.11455	3.13691
insH	JW5928	2.74531	2.92649	2.80953	3.10136	2.83304	2.94083	2.74187	2.82616	2.82845	2.99759	2.81526	2.87546	3.12774	3.12258
insH	JW5935	2.75563	2.92649	2.80953	3.11455	2.84336	2.94197	2.76137	2.82616	2.8382	3.00217	2.81756	2.8703	3.13691	3.13433
insH	JW5936	2.73786	2.94943	2.79978	3.079	2.83304	2.94197	2.76997	2.82616	2.84794	3.00217	2.81526	2.8703	3.11455	3.13691
insH	JW5951	2.7585	2.91273	2.79233	3.08416	2.84336	2.94599	2.76137	2.80437	2.8382	3.01708	2.81526	2.8617	3.12774	3.13691
mmuP	JW5027	1.41573	1.28443	1.36298	1.23168	1.59977	1.49141	0.975399	0	1.44096	1.2615	1.54186	1.49944	1.63245	1.6594
mmuM	JW0253	1.28214	1.06025	1.36986	1.40082	1.51893	1.48281	0	1.01209	1.38591	1.33374	1.49026	1.51148	1.55161	1.50861
afuC	JW0254	0	0	0	0	0	0.899144	0	0	0	0	0	0	0	0
afuB	JW0255	0	0	0	0	0	0	0	0	0	0	0	0	0	0
ykgN	JW0258	1.41057	1.55677	1.38649	2.00627	1.65309	1.94665	1.36585	1.60149	1.49026	1.89218	1.51549	1.754	1.41974	1.86408
yagB	JW0259	1.37445	1.34922	1.37445	1.66857	1.58486	1.6164	1.04879	1.24602	1.42891	1.61009	1.45472	1.56136	1.55161	1.50918
yagA	JW0260	0	0	0	0.799383	0	0	0	0	0	0	0	0	0	0
yagE	JW0261	0	0	0	0	0	0.901438	0	0	0	0	0	0	0	0.842957
yagF	JW0262	0	0	0	1.02815	0	0.899144	0	0	0	0.998333	0	1.0872	0	0
yagG	JW0263	0	0	0	0	0	0	0	0	0	0	0	0	0	0
yagH	JW0264	0.688727	0.926092	0	0	0	0	0	0.772435	0	0.823893	0	0.72523	0	0
yagI	JW0265	1.76318	1.39623	1.81535	1.64736	2.12094	1.5539	1.72075	1.19384	1.94951	1.77694	1.99481	1.62271	2.08998	1.51778
argF	JW0266	2.62262	2.28607	2.5154	2.21497	3.21718	2.26428	2.62147	1.67832	2.7499	2.6983	3.0962	2.44488	3.23208	2.52687
yagJ	JW0270	0.896851	0.872771	0.767275	0.971386	0.767275	0.901438	0	0.709367	0	0.795656	0.732874	0.775493	0.739181	1.0012
yagK	JW0271	0	0	0	0	0	0	0	0	0	0	0	0	0	0
yagL	JW0272	0	0	0	0	0	0	0	0	0	0	0	0	0	0
yagM	JW0273	0	0	0	0	0	0	0	0	0	0	0	0	0	0
yagN	JW0274	1.95639	1.98277	1.87383	1.98965	2.09514	1.92887	1.87784	1.85319	2.05329	1.87383	1.95181	1.85778	1.89963	1.95467
intF	JW0275	1.08376	1.07631	1.22079	1.41057	1.31081	1.33202	0.99432	0.988013	1.24315	1.27813	1.22595	1.22882	1.17206	1.35897
yagP	JW0276	0	0	0	0	0	0	0	0	0	0	0	0	0	0
yagQ	JW0277	0	0	0	0	0	0	0	0	0	0	0	0	0	0
yagR	JW0278	0.655473	1.07573	0	0.960492	0.767275	0.676973	0	0	0	0	0	0.643433	0.522171	0
yagS	JW0279	0.701914	1.11587	0	0	0.61897	0	0	0	0	0	0	0.596935	0.739181	0
yagT	JW0280	0.682993	1.12103	0	0.752942	0	0	0	0	0	0	0.570599	0	0.721408	0
yagU	JW0281	1.8079	1.07917	2.18745	1.60665	1.84918	1.35897	1.73107	1.29418	1.89504	1.19958	2.01487	1.29705	2.15649	1.28443
ykgJ	JW0282	0.863597	0	0.539467	1.1669	0.69446	1.05681	0	0	0	0.888251	0.595845	0.539466	0.634259	0.957626
yagV	JW5030	0	0	0	0	0	0	0	0	0	0	0.628755	0	0	0
yagW	JW0284	0.808556	0.85041	0.667513	1.02815	0.926092	1.02815	0.643433	0.709367	0.85557	0.894558	0.762115	0.721408	0.85041	0.957626
yagX	JW0285	0	0	0	0	0	0	0	0	0	0	0	0	0	0
yagY	JW0286	0	0	0	0	0	0	0	0	0	0	0	0	0	0
yagZ	JW0287	1.03933	0.85041	0.869904	0	0	0	0.821743	0	0.880224	0	0.625086	0	0.772435	0
ykgK	JW5031	0	0	0	0	0	0	0	0	0	0	0	0	0	0
ykgL	JW5033	0.786769	0	0.86073	0	0.727141	0	0	0	0	0	0.721408	0	0.909465	0
ykgM	JW5034	0	0	0	0	0	0	0	0	0	0	0	0	0	0
ykgM	JW5035	0.721408	0	0.86073	0	0.845441	0.880224	0	0	0	0.762115	0.595845	0	0.81773	0.971386
eaeH	JW0291	0	0	0	1.14568	0	0	0	0	0	0	0	0	0	1.04879
insE-1	JW5036	1.93862	2.01029	2.02863	2.42309	2.00513	2.29753	1.90938	2.05214	2.00054	2.20178	1.95181	2.08195	1.94435	2.26084
insE-2	JW5050	1.91454	1.95754	2.06246	2.43342	2.00513	2.27861	1.88759	2.06934	1.98506	2.16108	2.00341	2.11808	1.93346	2.23389
insE-3	JW5074	1.93862	2.01029	2.02863	2.42309	2.00513	2.29753	1.90938	2.05214	2.00054	2.20178	1.95181	2.08195	1.94435	2.26084
insE-4	JW5144	1.91454	1.95754	2.06246	2.43342	2.00513	2.27861	1.88759	2.06934	1.98506	2.16108	2.00341	2.11808	1.93346	2.23389
insE-5	JW5341	1.93862	2.01029	2.02863	2.42309	2.00513	2.29753	1.90938	2.05214	2.00054	2.20178	1.95181	2.08195	1.94435	2.26084
insF-1	JW0293	1.42662	1.41802	1.39853	1.94837	1.45357	1.91855	1.32457	1.45873	1.33603	1.61755	1.36126	1.51893	1.39853	1.86408
insF-2	JW0363	1.42662	1.44841	1.41401	2.01659	1.43866	1.94665	1.33145	1.43809	1.33087	1.61009	1.33775	1.5281	1.43064	1.85319
insF-3	JW0529	1.42662	1.41802	1.39853	1.94837	1.45357	1.91855	1.32457	1.45873	1.33603	1.61755	1.36126	1.51893	1.39853	1.86408
insF-4	JW1012	1.42662	1.44841	1.41401	2.01659	1.43866	1.94665	1.33145	1.43809	1.33087	1.61009	1.33775	1.5281	1.43064	1.85319
insF-5	JW2073	1.42662	1.41802	1.39853	1.94837	1.45357	1.91855	1.32457	1.45873	1.33603	1.61755	1.36126	1.51893	1.39853	1.86408
ykgA	JW5037	0.691594	0.752942	0	1.14568	0.847926	1.21162	0	0.713381	0	0	0.553303	0.715387	0	0.880224
ykgB	JW5038	0	0	0	0.772435	0	0.962786	0	0	0	0	0	0.499109	0	0.781609
ykgI	JW5039	0	0	0	0	0	0	0	0	0	0	0	0	0	0
ykgC	JW5040	0.721408	0	0.598569	0.582228	0.732874	0	0	0	0	0	0.536007	0	0	0.752942
ykgD	JW0298	0	0	0	0	0	0	0	0	0	0	0	0	0	0
ykgE	JW5041	0	0	0	0.752942	0	0.899144	0	0	0	0	0	0	0.625086	0.957626
ykgF	JW0300	0.682993	0	0.667513	0.875637	0.582228	0.69943	0	0	0.568596	0.752942	0.632424	0.729052	0.634259	0.762115
ykgG	JW5042	1.05108	0.998333	0.962786	1.26494	1.0012	1.28673	1.03675	0.869904	1.05681	1.11816	0.951892	0.966799	1.00464	1.33431
ykgH	JW0302	0	0	0	0	0	0	0	0	0	0	0	0	0	0
betA	JW0303	1.21162	1.30106	1.4444	1.52237	1.24602	1.39107	1.32457	1.41974	1.51606	1.53556	1.33947	1.40082	1.26494	1.49428
betB	JW0304	1.48052	1.61927	1.74081	1.8228	1.61984	1.76088	1.4788	1.72935	1.65424	1.66055	1.61181	1.73221	1.59576	1.6594
betI	JW0305	1.79012	1.96843	2.05443	2.094	1.96557	1.96843	1.91052	1.92027	2.04813	2.00513	1.92486	1.97302	1.83828	1.96155
betT	JW0306	1.25634	1.0012	1.38706	1.03789	1.40942	0.938132	1.23168	0.85041	1.4421	0.982853	1.45185	0.947879	1.34922	1.09752
yahA	JW0307	0.727141	0.980559	1.37445	1.113	0	0.821743	0	0	0	0	0	0.596935	0	0
yahB	JW0308	0.863597	0.803969	0.953803	1.1669	0.869904	0.799383	0	0.926092	0.709367	0	0.85041	0.909465	0.791929	1.07917
yahC	JW0309	0	0	0	0	0	0.819736	0	0	0	0	0	0.52217	0	1.16059
yahD	JW0310	0.869904	0	0	1.19786	0	0.947879	0.781609	0	0	0.913478	0.606739	0.593666	0.880224	1.18352
yahE	JW0311	0	0	0	0	0	0	0	0	0	0	0	0	0	0
yahF	JW0312	0	0	0	0.582228	0	0.559233	0	0	0	0	0	0	0	0
yahG	JW0313	0.739181	0	0.582228	0.971386	0	0.799383	0	0	0	0.762115	0.625086	0.556762	0.522171	0.990306
yahH	JW5893	1.92314	1.93919	1.8744	2.32161	1.87727	2.26543	1.95295	1.92027	1.95009	2.06647	1.81707	1.9369	1.83886	2.13642
yahI	JW0315	0	0	0	0	0	0.899144	0	0	0	0	0	0	0	0
yahJ	JW0316	1.14912	1.31482	1.16231	1.44784	1.30221	1.44784	1.10612	1.18983	1.29074	1.40655	1.23398	1.40942	1.21735	1.37674
yahK	JW0317	1.7282	1.49256	1.50746	1.30851	1.98277	1.50345	1.43522	1.32457	1.44268	1.1669	1.8572	1.26265	1.797	1.22882
yahL	JW0318	0	0	0	0	0	0	0	0	0	0	0	0	0	0
yahM	JW5044	0	0	0	0	0	0	0	0	0	0	0	0	0	0
yahN	JW0320	0	0	0	0.923225	0	0	0	0	0	0	0	0	0	0.988013
yahO	JW0321	1.8572	1.93461	1.56021	1.30966	1.84172	1.65424	1.5476	1.73107	1.03216	1.05681	1.78611	1.56193	1.42089	1.49485
prpR	JW0322	0.667513	0	0	1.10383	0	1.0098	0	0	0	0	0.508333	0	0.584952	0.971386
prpB	JW0323	0	0	0	0.799383	0	0.888251	0	0	0	0	0	0	0	0
prpC	JW0324	0	0	0	0.998333	0	0	0	0	0	0	0	0	0	0.799383
prpD	JW0325	0	0	0	0	0	0	0	0	0	0	0	0	0	0
prpE	JW0326	0	0	0	0	0	0	0	0	0	0	0	0	0	0
codB	JW0327	2.39328	2.03781	1.7821	1.62672	2.27861	2.1003	2.31244	1.76604	2.64555	2.27116	2.54235	2.26084	2.19662	2.09113
codA	JW0328	2.64326	2.29524	2.11636	2.0745	2.58191	2.39672	2.63007	2.21268	2.89668	2.54694	2.77972	2.54063	2.4724	2.39328
cynR	JW5894	1.05509	0.957626	1.10784	1.28787	1.12275	1.3131	0.894558	0.884238	1.06713	1.09752	1.12676	1.0872	1.11243	1.17034
cynT	JW0330	0	0	0	0.998333	0	0.913478	0	0	0	0	0.614077	0.866464	0.667513	0.988013
cynS	JW0331	0.68586	0	0	0	0.582228	0.85557	0	0	0	0	0.781609	1.01439	0	0.836649
cynX	JW0332	0	0	0	0	0	0	0	0	0	0	0	0	0	0
lacA	JW0333	0	0	0	0.923225	0	0.67382	0	0	0	0	0	0	0	0.830343
lacY	JW0334	0	0	0	0.906025	0	0.667513	0	0	0	0	0	0	0	0.842957
lacZ	JW0335	0	0	0	0.56541	0	0	0	0	0	0	0	0	0	0
lacI	JW0336	1.56537	1.40655	1.55161	1.5539	1.64392	1.64621	1.5109	1.46962	1.63073	1.59347	1.59461	1.62443	1.59576	1.56996
mhpR	JW0337	1.49256	0.574058	1.40426	0.947879	1.54186	1.2185	0.998333	0.772435	1.51606	0.772435	1.47994	0.923225	1.47134	0.842957
mhpA	JW0338	0	0	0	0	0	0	0	0	0	0	0	0	0	0
mhpB	JW0339	0	0	0	0	0	0	0	0	0	0	0	0	0	0
mhpC	JW0340	0	0	0	0.606739	0	0	0	0	0	0	0.628755	0	0.536995	0.618969
mhpD	JW0341	0	0	0	0	0	0	0	0	0.85557	0	0	0	0	0
mhpF	JW0342	0	0	0	0	0	0	0	0	0.646873	0	0.628755	0	0.606739	0
mhpE	JW0343	0	0	0	0	0	0	0	0	0	0	0	0	0	0
mhpT	JW5046	0	0.659487	0	0	0	0	0	0	0.565865	0.799383	0	0	0	0.884238
yaiL	JW0345	1.8314	1.84344	1.8744	1.97417	1.44612	1.76145	1.83484	1.79987	1.98506	2.06647	1.72648	1.8939	1.43293	1.8056
frmB	JW0346	1.81936	1.5109	1.68233	1.50402	1.54186	1.62557	1.69208	1.49944	1.78038	1.52294	1.67832	1.62443	1.57053	1.47708
frmA	JW0347	2.44718	2.34569	2.22013	2.15649	2.18401	2.26543	2.15305	2.10661	2.42424	2.20981	2.27517	2.24994	2.24134	2.14617
frmR	JW0348	2.43628	2.32677	2.1972	1.95697	1.9369	2.06533	2.06246	1.95295	2.44832	2.00799	2.21669	2.07393	2.18516	1.99595
yaiO	JW0349	0	0.791929	0	0	0	0.752942	0	0	0	0	0	0	0	0
yaiX	JW0350	0	0	0	0	0	0	0	0	0	0	0	0	0	0
insC-1	JW0351	1.99882	2.11808	2.09801	2.39672	2.07622	2.23332	2.01029	2.22357	1.97646	2.15649	2.08998	2.11808	2.08081	2.23389
insC-2	JW1400	1.99882	2.13298	2.12381	2.36633	2.09514	2.23332	2.03838	2.26084	1.95582	2.16108	2.08023	2.11177	2.08998	2.21669
insC-3	JW1978	2.01774	2.12209	2.05443	2.30556	2.12094	2.24134	2.09228	2.21268	2.02978	2.20981	2.06877	2.07393	2.12209	2.27345
insC-4	JW2829	1.99882	2.16165	2.06246	2.34397	2.07622	2.23332	2.06246	2.20178	2.02003	2.18	2.05214	2.05099	2.08081	2.27919
insC-5	JW3012	1.99882	2.11808	2.09801	2.39672	2.07622	2.23332	2.01029	2.22357	1.97646	2.15649	2.08998	2.11808	2.08081	2.23389
insC-6	JW4229	2.01774	2.11808	2.12381	2.36633	2.12094	2.24134	2.01029	2.26084	1.95582	2.13241	2.08023	2.11177	2.12209	2.20637
insC	JW5900	2.10088	2.20752	2.18745	2.48158	2.20522	2.31531	2.13241	2.30097	2.02003	2.20178	2.14044	2.17484	2.15649	2.33709
insC	JW5902	2.1198	2.19777	2.18745	2.48158	2.23618	2.33193	2.08539	2.30097	2.01029	2.16108	2.14044	2.17484	2.17713	2.30499
insC	JW5919	2.13012	2.19777	2.17254	2.45062	2.23618	2.30671	2.08539	2.2551	2.01029	2.16108	2.14961	2.11808	2.17713	2.30499
insC	JW5934	2.06991	2.18745	2.18745	2.50336	2.17254	2.31531	2.10604	2.27345	2.00054	2.15649	2.15649	2.18	2.12897	2.31531
insD-1	JW0352	1.93862	2.03781	1.99653	2.45864	1.98277	2.30499	1.96843	2.09572	1.8509	2.05787	1.89562	1.94493	1.88874	2.28607
insD-2	JW1397	1.94607	1.99079	1.96901	2.44488	1.99538	2.32219	1.96385	2.08539	1.8142	2.04755	1.88415	1.93002	1.94435	2.26084
insD-3	JW1975	1.94607	2.01029	1.9799	2.45062	1.99538	2.33193	1.96843	2.11234	1.79356	2.05787	1.92486	1.95353	1.92027	2.27919
insD-4	JW2826	1.93862	2.03093	1.99653	2.45864	1.98277	2.30499	1.95295	2.10661	1.83026	2.04755	1.90536	1.9025	1.88874	2.27919
insD-5	JW3013	1.93862	2.03781	1.99653	2.45864	1.98277	2.30499	1.96843	2.09572	1.8509	2.05787	1.89562	1.94493	1.88874	2.28607
insD-6	JW4230	1.94607	2.01029	1.96901	2.44488	1.99538	2.33193	1.96843	2.08539	1.82395	2.04755	1.88415	1.93002	1.92027	2.27345
insD	JW5899	1.95639	1.99079	1.96901	2.44488	1.99538	2.32219	1.96385	2.08539	1.8142	2.03379	1.88415	1.93002	1.94435	2.26084
insD	JW5903	1.93862	2.02003	1.96901	2.44488	1.99538	2.32219	1.96843	2.08539	1.82395	2.04755	1.88415	1.93002	1.91167	2.27345
insD	JW5918	1.95639	2.02003	1.96901	2.44488	1.98277	2.33193	1.96843	2.10661	1.82395	2.04755	1.89562	1.93002	1.93346	2.27345
insD	JW5933	1.95639	1.99079	1.99653	2.45864	1.99538	2.33193	1.95295	2.09572	1.8142	2.00799	1.89562	1.94493	1.90708	2.26084
yaiF	JW5814	1.00751	0.935265	1.02413	1.47134	1.13192	1.43064	0	0	0.86073	0	0.721408	0.866464	1.00464	1.09752
yaiP	JW0355	0	0	0	0	0	0	0	0	0	0	0	0	0	0
yaiS	JW0356	0	0	0	0.598569	0	0	0	0	0	0	0	0	0	0
tauA	JW0357	0.786769	2.19777	0	1.05853	0.980559	1.30851	0	0	0	1.13192	0.713381	1.27813	0	1.27526
tauB	JW0358	0.786769	1.79643	0.772435	1.03789	1.05853	1.48281	0	0.777022	0.813143	1.1669	0.938132	1.33087	0.928385	1.4249
tauC	JW0359	0	1.2271	0	0	0	0	0	0	0	0.982853	0	0.888251	0	1.26895
tauD	JW0360	0	1.18066	0	0	0	0.709367	0	0	0	0.913478	0.687294	1.05681	0	1.05108
hemB	JW0361	2.04239	2.20981	1.83599	2.21554	1.86982	2.33365	1.93977	2.19662	1.93977	2.43169	1.88472	2.33939	1.90708	2.33193
ykiB	JW5049	0	0	0	0	0	0	0	0	0	0	0	0	0	0
yaiT	JW0362	0	0	0	0.675922	0	0.709367	0	0	0	0	0	0	0	0
yaiU	JW5051	0	0	0	0	0	0.888251	0	0	0	0	0	0	0	0.732874
yaiV	JW0366	0	0	0	0.894558	0	0.643433	0	0	0	0	0	0	0	0
ampH	JW5052	1.62443	1.57741	1.35495	1.49428	1.47306	1.5304	1.21506	1.11071	1.55964	1.51606	1.44268	1.44268	1.47765	1.44612
sbmA	JW0368	1.72075	1.79643	1.46332	1.58486	1.50116	1.40197	1.36699	1.23742	1.56021	1.35725	1.57684	1.3647	1.57168	1.50058
yaiW	JW0369	1.61468	1.82968	1.48224	1.6852	1.5304	1.44841	1.40369	1.37445	1.65424	1.59347	1.56881	1.54358	1.48854	1.62557
yaiY	JW0370	2.07622	2.80781	1.61468	2.14617	0.930679	1.58142	1.54932	1.3647	2.10604	1.94435	1.63188	1.91052	1.57225	2.14674
yaiZ	JW5053	0	0	0	1.44784	0	0	0	0	0	0	0	1.16804	0	0
ddlA	JW0372	1.70297	1.61984	1.82682	1.88071	1.43293	1.75343	1.59117	1.79987	1.64564	1.84172	1.62041	1.71272	1.56537	1.67545
yaiB	JW0373	1.67889	1.91167	1.47192	1.40082	0	1.28673	1.37101	1.85319	1.28329	1.27813	0.957626	1.26953	1.0958	1.34693
phoA	JW0374	1.29418	1.67488	1.2334	1.58486	0.901438	1.70297	0.950745	1.53269	1.07573	1.52409	1.0012	1.63188	0.971386	1.62615
psiF	JW5054	1.45873	1.5281	1.27067	1.12906	1.85835	1.59576	1.02127	1.21162	1.01783	0	1.63188	1.24028	1.38591	1.31482
yaiC	JW0376	0.691594	0	0	0	0	0.899144	0	0	0	0	0	0.550997	0.529583	0
proC	JW0377	1.99882	1.797	2.02863	1.96385	2.05787	2.11177	1.85376	1.70584	1.95009	1.98449	2.01545	1.99251	2.02003	2.02577
yaiI	JW0378	1.6508	1.83886	1.68348	1.86064	1.74483	1.85319	1.38419	1.5734	1.72533	1.81936	1.66743	1.73336	1.68233	1.7454
aroL	JW0379	2.50967	2.18	2.59567	2.40073	2.43169	2.20465	2.38583	2.26887	2.65645	2.17369	2.4638	2.12553	2.4403	2.21268
yaiA	JW0380	2.55152	2.25625	2.57904	2.31244	2.38927	2.11177	2.38755	2.30212	2.52171	2.06647	2.54292	2.05214	2.34856	2.09514
aroM	JW0381	1.55677	1.06255	1.78955	1.17836	1.49485	1.12906	1.4249	0.781609	1.75113	0.966799	1.58314	1.03216	1.4335	1.14912
yaiE	JW0382	2.85884	2.90585	2.65243	2.64154	2.96032	2.8554	2.63122	2.75563	2.7069	2.7069	2.81756	2.74302	2.89496	2.88177
ykiA	JW0383	1.04076	1.11587	1.27985	0.960492	0	0	0	0	0.951892	0	0.884238	0	0.880224	0
rdgC	JW0384	1.81994	1.68635	1.88472	1.8165	1.82739	1.99825	1.72075	1.57397	1.78898	1.94435	1.80675	2.03609	1.78324	1.98735
mak	JW0385	1.61583	1.45644	1.60321	1.68577	1.52065	1.7626	1.18123	1.51549	1.49829	1.62729	1.49026	1.68176	1.58028	1.69151
araJ	JW0386	0.748355	0.72523	0.762115	0.875637	0.947879	0.821743	0	0	0.906025	0.85041	0.877931	0.643433	0.960492	1.02413
sbcC	JW0387	1.31883	1.39623	1.25462	1.61984	1.43866	1.66341	1.30966	1.3045	1.50918	1.83026	1.36929	1.68233	1.36699	1.76547
sbcD	JW0388	1.49428	1.44096	1.45185	1.71043	1.5734	1.67889	1.31826	1.35495	1.58142	1.8165	1.43694	1.71387	1.49829	1.7454
phoB	JW0389	1.38591	1.95754	1.27985	1.57856	1.32571	1.7368	1.1497	1.55562	1.64621	1.81994	1.30106	1.85835	1.37846	1.67603
phoR	JW0390	0.750648	1.20703	0.785049	1.14568	0.727141	1.23799	0	1.01209	0.951892	1.24028	0.69446	1.24659	0.796898	1.09752
brnQ	JW0391	1.65137	1.34406	1.68405	1.72189	1.42089	1.37502	1.54989	1.61984	1.66456	1.84172	1.56996	1.54989	1.5734	1.50116
proY	JW5055	1.54932	1.17836	1.59461	1.49428	1.46332	1.40254	1.51148	1.25003	1.60207	1.38706	1.44382	1.24716	1.60321	1.36011
malZ	JW0393	1.40025	1.41802	1.21506	1.47192	1.28214	1.50517	1.15142	1.28787	1.02241	1.25347	1.25405	1.41573	1.21162	1.3217
yajB	JW0394	1.35782	1.22079	1.43293	1.42834	1.7821	1.76318	1.23168	1.34922	1.31138	1.38133	1.69437	1.65596	1.58658	1.54645
queA	JW0395	2.22988	2.1112	2.31531	2.16681	2.24536	2.17885	2.0745	1.76604	2.42596	2.47814	2.27575	2.2316	2.26944	2.27919
tgt	JW0396	2.49132	2.4403	2.48158	2.19089	2.32792	2.35372	2.27403	2.08654	2.54694	2.44832	2.51139	2.46724	2.38869	2.43284
yajC	JW0397	2.87546	2.87374	2.76137	2.63122	2.7866	2.92649	2.76997	2.70231	2.90757	2.94943	2.76538	2.88865	2.74187	2.83304
secD	JW0398	2.62491	2.31703	2.68397	2.41449	2.49534	2.39787	2.55152	2.37379	2.73098	2.45864	2.55726	2.38124	2.53776	2.37723
secF	JW0399	2.45979	2.09973	2.45864	2.20981	2.22701	2.19318	2.26715	2.14216	2.40819	2.16108	2.33537	2.20408	2.3606	2.16681
yajD	JW0400	1.95697	1.82223	1.96901	1.79643	1.4874	1.44898	1.73107	1.41057	1.96843	1.65137	1.70469	1.56308	1.62443	1.57053
tsx	JW0401	2.72181	2.05902	2.48387	2.08654	2.47584	2.29237	2.55382	1.96557	2.74417	2.26256	2.64326	2.309	2.4403	2.10432
yajI	JW5056	1.94665	2.13298	1.58601	1.8744	1.37101	1.57168	1.38419	1.28845	1.84516	1.55448	1.65711	1.64736	1.68348	1.63647
ybaD	JW0403	2.15878	2.26887	2.26256	2.27403	2.17369	2.18458	2.14502	2.22873	2.16681	2.26256	2.09056	2.22242	2.14674	2.29925
ribD	JW0404	2.26543	2.36232	2.19777	2.3606	2.30097	2.35716	2.22472	2.25568	2.27116	2.38296	2.15018	2.30212	2.25109	2.40188
ribE	JW0405	2.68741	2.78144	2.58535	2.90126	2.69257	2.97867	2.65243	2.75736	2.66619	2.8554	2.65645	2.90126	2.72926	2.91789
nusB	JW0406	2.76997	2.74531	2.59625	2.84794	2.69371	2.94197	2.60026	2.74187	2.63351	2.76653	2.66734	2.88177	2.70403	2.80437
thiL	JW0407	1.74139	1.59633	1.64277	1.62729	1.73565	1.60436	1.5648	1.45988	1.75171	1.71731	1.69437	1.69151	1.67316	1.69208
pgpA	JW0408	1.93862	1.91167	1.80904	1.78324	1.7282	1.7368	1.7024	1.75056	1.86064	1.73623	1.8486	1.7798	1.76145	1.72304
yajO	JW0409	1.82108	1.88587	1.75056	1.8056	2.05845	1.80274	1.711	1.71444	1.73451	1.75171	1.90708	1.74081	1.91167	1.68004
dxs	JW0410	2.05099	2.02175	1.98047	2.08711	2.1628	2.15878	2.03838	1.99251	2.16681	2.19318	2.06877	2.19089	2.10948	2.15993
ispA	JW0411	2.29008	2.26944	2.23332	2.32792	2.4403	2.35888	2.24536	2.18114	2.38927	2.39787	2.31244	2.35659	2.35085	2.38583
xseB	JW0412	2.53031	2.70403	2.55783	2.61975	2.72353	2.66046	2.60829	2.50566	2.77628	2.79061	2.67823	2.71607	2.61173	2.73385
thiI	JW0413	2.10833	1.8658	2.10432	2.0315	2.08654	2.07909	2.00054	1.70584	2.21268	2.22128	2.10948	2.13298	2.11636	2.15362
yajL	JW5057	1.53269	1.6336	1.52409	1.72247	1.42146	1.70355	1.39107	1.6594	1.45185	1.76834	1.4702	1.70068	1.4788	1.69953
panE	JW0415	1.77464	1.80904	1.82739	1.97417	1.75113	1.87727	1.69208	1.81306	1.86867	2.00513	1.77923	1.88472	1.83886	1.9799
yajQ	JW5058	2.39385	2.32792	2.37149	2.51655	2.20522	2.51139	2.22529	2.48158	2.2035	2.52228	2.34455	2.63007	2.28607	2.50738
yajR	JW5059	1.18066	1.16575	1.06943	1.113	1.03216	1.15142	1.09752	0.930679	1.23398	1.25405	1.0442	1.10784	1.10899	1.21678
cyoE	JW0418	2.78889	2.73958	2.51655	2.4403	2.12897	2.60829	2.65243	2.82845	2.65645	2.74187	2.45062	2.63925	2.37551	2.74187
cyoD	JW0419	3.21718	3.17016	2.99243	2.89094	2.65817	3.06696	3.0962	3.22004	3.13175	3.22004	2.85138	3.04747	2.82845	3.15812
cyoC	JW0420	3.07441	2.97064	2.89496	2.7866	2.55668	2.98211	2.96032	3.11455	2.97064	3.12258	2.74589	2.91789	2.77972	3.05893
cyoB	JW0421	3.26018	3.20112	3.11856	3.13175	2.83304	3.21718	3.18163	3.29229	3.22578	3.36223	3.00217	3.17876	2.97867	3.29859
cyoA	JW0422	3.26706	3.3393	3.13175	3.15296	2.87374	3.23208	3.19654	3.29859	3.26018	3.45569	2.97064	3.20628	2.98211	3.3995
ampG	JW0423	1.74311	1.31081	1.54186	1.38133	1.62041	1.54244	1.53097	1.28959	1.90078	1.66055	1.70527	1.63245	1.67488	1.60493
yajG	JW0424	2.8296	2.78545	2.69543	2.82329	2.77972	2.88865	2.58306	2.61402	2.97236	3.03141	2.82616	2.94943	2.8296	2.98211
bolA	JW5060	1.8658	1.8744	2.09801	1.84516	1.97417	1.68004	1.54014	1.74483	1.51664	1.50689	1.9799	1.7024	1.92027	1.68061
tig	JW0426	3.22578	3.00217	3.3393	3.09161	3.10136	3.02683	3.06696	2.92018	3.23667	3.15296	3.05549	3.0532	3.17016	3.06696
clpP	JW0427	2.6983	2.69371	2.91674	2.90298	2.68167	2.78889	2.53604	2.77628	2.65817	2.79978	2.64441	2.68397	2.72181	2.72582
clpX	JW0428	2.58191	2.59969	2.79978	2.81526	2.50566	2.66734	2.45864	2.68569	2.45979	2.70862	2.55783	2.59625	2.59166	2.59969
lon	JW0429	2.51655	2.4403	2.59969	2.84106	2.5263	2.68741	2.41507	2.59625	2.51368	2.62606	2.45635	2.64154	2.53031	2.62835
hupB	JW0430	3.03543	2.85826	2.86801	2.77742	3.01421	3.08416	2.80781	2.88865	2.77742	2.72926	2.97236	3.03543	2.99529	2.83361
ppiD	JW0431	2.55382	2.26428	2.61746	2.51139	2.47642	2.45406	2.41621	2.33652	2.5693	2.4489	2.48444	2.42883	2.50222	2.40188
ybaV	JW0432	1.13823	1.01783	1.57168	1.62844	1.11243	1.44898	1.09179	1.20187	1.03273	1.14568	1.24659	1.33087	1.18926	1.32227
ybaW	JW0433	0.913478	0.930679	1.12103	1.07229	1.11816	1.12963	0.951892	0.81773	1.0098	0.732874	0.980559	0.799383	1.13078	1.07229
ybaX	JW0434	1.85778	1.8658	1.98047	2.10833	1.69667	2.11234	1.69208	1.99309	1.67603	2.01545	1.7798	2.12668	1.85778	1.93575
ybaE	JW0435	0	0	0	0.598569	0	0	0	0	0	0	0	0	0	0.85385
cof	JW0436	1.62443	1.63933	1.56136	1.59805	1.65424	1.5218	1.31081	1.32571	1.582	1.52466	1.56136	1.48224	1.56537	1.58544
ybaO	JW0437	1.31138	1.44898	1.43293	1.23168	1.0872	1.13078	1.33947	1.16862	1.29131	1.40025	1.19786	1.24028	1.18983	1.34693
mdlA	JW0438	0.786769	0.926092	0.930679	0.574058	0	0	0	0.660289	0.715388	0.727141	0.625086	0.675922	0.791929	0.799383
mdlB	JW5061	0.966799	1.00464	0.947879	0.960492	0.667513	0.842957	0.772435	0.821743	0.880224	0.875637	0.772435	0.821743	0.866464	0.888251
glnK	JW0440	2.15076	2.72181	1.83599	1.34234	2.54006	0	2.27403	0.950745	2.29008	1.11816	2.4638	1.39107	2.74187	0.866464
amtB	JW0441	1.91568	2.52916	1.61181	1.35495	2.47814	1.09179	2.33365	1.24659	2.18745	1.28845	2.37895	1.16804	2.61975	1.32227
tesB	JW0442	1.41573	1.39738	1.54186	1.42891	1.64507	1.3819	1.4874	1.43809	1.5281	1.34922	1.58486	1.30966	1.60321	1.28673
ybaY	JW0443	2.25224	2.04755	2.02175	1.59805	2.30212	1.62615	1.65309	1.5281	1.86867	1.46389	2.11636	1.55161	2.1112	1.53441
ybaZ	JW0444	1.07573	1.20187	1.19728	1.42891	1.17378	1.17206	0	1.23168	1.15371	1.24028	1.16059	1.21678	1.22824	1.07917
ffs	JWR0009	2.90298	2.7069	3.03887	3.24412	2.37895	2.72353	1.95295	2.62606	2.51368	2.86801	2.75334	2.41908	3.09878	2.84966
ybaA	JW0445	0	0.875637	0.80244	0.971386	0	0	0	0	0	0	0.781609	0	0.796898	0
ylaB	JW5062	0.869904	0.732874	0.752942	0.772435	0.680127	0.732874	0.667513	0.574058	0.947879	0.830343	0.709367	0.667513	0.606739	0.667513
ylaC	JW5063	1.84746	2.28664	1.72591	2.17369	1.50288	2.25109	1.80331	2.30499	2.02978	2.49534	1.7454	2.20408	1.68405	2.36347
maa	JW0448	1.48224	1.48396	1.54244	1.8056	1.26666	1.4702	1.31081	1.39107	1.4335	1.4788	1.28443	1.50689	1.42146	1.58601
hha	JW0449	2.59051	2.77742	2.40704	2.66218	2.30499	2.41507	2.36232	2.37551	2.38124	2.50738	2.33652	2.52056	2.40991	2.5154
ybaJ	JW0450	2.29065	2.40991	2.06877	2.40991	1.83599	1.93002	1.85434	2.01315	2.08081	2.08711	1.92486	2.02347	2.02978	2.20637
acrB	JW0451	2.49362	2.49878	2.44488	2.45864	2.29008	2.50222	2.28664	2.49018	2.35257	2.42252	2.29409	2.46782	2.32391	2.44202
acrA	JW0452	2.68798	2.69543	2.71607	2.85884	2.63237	2.84336	2.5693	2.77742	2.63638	2.75219	2.57904	2.80666	2.56299	2.72754
acrR	JW0453	1.31941	1.47478	1.27182	1.63073	1.42261	1.54358	1.33202	1.49256	1.48568	1.62844	1.36298	1.5281	1.37903	1.60608
kefA	JW0454	1.74483	1.60723	1.72075	1.711	1.58486	1.73852	1.61009	1.51606	1.68463	1.72533	1.62156	1.72247	1.66055	1.7454
ybaM	JW0455	1.48224	1.45644	1.21506	0	1.45357	1.57168	1.41687	1.18352	1.34693	1.26666	1.3819	1.33087	1.49829	0
priC	JW0456	1.57454	1.5883	1.5132	1.34234	1.58544	1.50689	1.39107	1.29074	1.51664	1.43522	1.60207	1.47708	1.56537	1.4249
ybaN	JW0457	2.04297	1.93461	2.17369	2.14216	2.17369	2.03093	2.12553	1.98449	2.2551	2.16165	2.15018	1.89447	2.32448	1.99595
apt	JW0458	2.61803	2.14216	2.54694	2.21612	2.55726	2.22357	2.51712	2.14216	2.67078	2.36347	2.59338	2.20408	2.67135	2.26084
dnaX	JW0459	2.05214	2.02175	2.05501	1.92199	2.09514	1.9002	1.96843	1.84172	2.14961	2.01602	2.05214	1.93002	2.09801	2.03379
ybaB	JW0460	2.74531	2.77972	2.6553	2.95745	2.73385	2.93051	2.71722	2.8531	2.71607	2.91273	2.74761	2.99243	2.81182	2.98727
recR	JW0461	2.33652	2.38869	2.18114	2.42309	2.26256	2.4896	2.33423	2.4208	2.30499	2.41621	2.29409	2.53318	2.32448	2.56299
htpG	JW0462	2.21669	2.28893	2.04813	2.66906	2.26428	2.68798	2.03953	2.42137	2.20408	2.67709	2.20981	2.58707	2.31703	2.6037
adk	JW0463	2.93509	2.81756	2.95745	2.89324	2.96319	2.95115	2.96319	2.89496	2.97637	3.00561	2.97637	2.92018	2.96319	2.96032
hemH	JW0464	1.54186	1.29418	1.52466	1.60723	1.50345	1.67488	1.27182	1.32686	1.64621	1.71731	1.52638	1.5648	1.55218	1.59633
aes	JW0465	0	0	0	0	0	0	0	0	0	0	0	0	0	0
gsk	JW0466	1.754	1.57741	1.69437	1.89963	1.7024	1.89447	1.78554	1.67889	1.92887	2.18	1.73565	1.95353	1.7626	1.97302
ybaL	JW0467	2.05214	1.69552	1.90708	1.711	1.84918	1.66456	1.78611	1.5562	2.10661	1.78668	1.98047	1.67545	1.96385	1.76604
fsr	JW0468	1.18066	0	0.962786	0.960492	1.3561	0.962786	0.918638	0.960492	1.12676	0.888251	1.30106	1.07573	1.45873	1.18352
ushA	JW0469	1.91626	1.76891	1.96901	1.92314	1.93747	1.93059	1.64277	1.80102	1.87727	1.75228	1.87039	1.80274	1.84803	1.73852
ybaK	JW0470	1.54989	1.32227	1.54358	1.711	1.68405	1.68807	1.41802	1.42089	1.49944	1.64335	1.69495	1.61411	1.67545	1.53556
ybaP	JW0471	1.7282	1.73221	1.62156	1.82395	1.90823	1.80331	1.49657	1.57454	1.71731	1.75859	1.78038	1.754	1.8079	1.71043
ybaQ	JW0472	2.21038	2.16968	2.04182	2.18286	2.2058	2.21554	2.02634	2.02863	2.11636	2.08711	2.18917	2.1026	2.22242	2.09572
copA	JW0473	1.8744	1.88644	1.56193	1.69552	1.5304	1.47708	1.25691	1.66055	1.71731	2.04755	1.39623	1.625	1.34005	1.70011
ybaS	JW0474	1.60436	1.12103	0.930679	0	1.37846	0	0	0	0.99432	0	0.960492	0	1.46446	0.836649
ybaT	JW0475	1.18524	0.72523	0.630089	0.894558	0.971386	0	0	0	0.508515	0	0.65146	0	1.04248	0
cueR	JW0476	1.76432	1.8658	1.69437	1.86122	1.73623	1.8681	1.55161	1.73107	1.73565	1.8939	1.6508	1.75457	1.66055	1.84574
ybbJ	JW5065	1.45873	1.49829	1.45185	1.52294	1.13708	1.18352	1.16862	1.31482	1.31195	1.11243	1.25462	1.28845	1.27354	1.36126
ybbK	JW0478	1.67889	1.77006	1.76891	1.63131	1.37903	1.33374	1.4788	1.47708	1.49944	1.4679	1.41401	1.42261	1.46446	1.60665
ybbL	JW0479	1.48224	1.36871	1.50288	1.65596	1.17607	1.26895	1.15371	1.29475	1.27813	1.42261	1.34234	1.49944	1.27526	1.40942
ybbM	JW5066	1.18639	1.12103	1.12275	1.40197	0.947879	1.04535	1.10784	1.10383	1.09752	1.18926	1.09408	1.15887	0.930679	1.1497
ybbN	JW5067	2.25281	2.45062	2.2207	2.74302	2.2207	2.68855	2.10661	2.51426	2.20408	2.67823	2.18974	2.63122	2.27116	2.70117
ybbO	JW0482	2.07679	2.08941	2.15649	2.22242	2.1347	2.12897	2.03953	2.17713	2.18917	2.09801	2.09113	2.04411	2.11177	2.137
tesA	JW0483	1.99939	2.05959	1.94435	2.04182	2.04526	2.05787	1.88816	2.06131	2.0659	1.97302	1.93461	1.96385	2.03953	2.06533
ybbA	JW0484	1.63589	2.0315	1.61468	1.91396	1.62156	1.78554	1.44669	1.75113	1.60895	1.70355	1.53269	1.64736	1.58716	1.81248
ybbP	JW0485	1.26895	1.67545	1.24716	1.59863	1.32686	1.44956	1.10899	1.50058	1.21276	1.43522	1.22652	1.35495	1.2185	1.43522
rhsD	JW0486	0	0.969093	0	0.906025	0	0	0	0	0	0	0	0	0	0
ybbC	JW0487	0	0	0.955714	0	0.923225	0	0	0	0.81773	0	1.0012	0.732874	0.85557	0
ylbH	JW0488	0	0	0.574058	0	0	0	0	0	0	0	0	0	0	0
ybbD	JW0489	0	0	0	0	0	0	0	0	0	0	0	0	0	0
ylbG	JW5880	0.772435	1.08089	0.821743	1.22079	1.10899	0.85557	0.574058	0.990306	0.721408	1.03675	1.05108	1.07631	0.86073	1.06255
ybbB	JW0491	1.15887	1.33374	1.1474	1.49485	1.28214	1.52237	1.03789	1.21162	1.28443	1.61755	1.21162	1.4679	1.25634	1.50288
ybbS	JW0492	0	0	0	0.947879	0	0	0	0	0	0.643433	0	0	0	0.762115
allA	JW0493	0	0	0	0.998333	0	0	0	0	0.884238	0	0	0	0	0
allR	JW0494	2.19662	2.14216	2.15649	2.23618	2.15305	2.16394	1.88874	2.0143	2.1972	2.16222	2.15076	2.16681	2.20637	2.09801
gcl	JW0495	0	0	0	0.875637	0	0.901438	0	0	0	0	0	0	0	0.836649
hyi	JW0496	0	0	0	0	0	0	0	0	0	0	0	0	0	0
glxR	JW0497	0	0	0	0	0	0	0	0	0	0	0	0	0	0
ybbV	JW0498	0	0	0	0	0	0	0	0	0	0	0	0	0	0
ybbW	JW0499	0	0	0	0.675922	0	0	0	0	0	0	0	0	0	0.830343
allB	JW0500	0	0	0	0	0	0	0	0	0	0	0	0	0	0
ybbY	JW0501	0	0	0	0	0	0	0	0	0	0	0	0	0	0
glxK	JW0502	0	0.935265	0.762115	0.906025	0	1.07229	0	0	0	1.06025	0.717394	0.799383	0.739181	1.03216
ylbA	JW0503	1.40082	1.63991	1.47192	1.82452	1.19212	1.5304	1.25806	1.74483	1.17034	1.50689	1.23398	1.5281	1.22079	1.62615
allC	JW0504	0.86073	0.931539	0.906025	1.23168	0.709367	0.819736	0	0.713381	0.667513	0.767275	0.781609	0.671718	0.739181	1.02815
allD	JW0505	0	0	0	0.752942	0	0.869904	0	0	0	0	0	0	0	0.836649
fdrA	JW0506	0	0	0	0	0	0	0	0	0	0	0	0	0	0
ylbE_2	JW0508	0	0	0	0	0	0	0	0	0	0	0	0	0	0
ylbE_1	JW0507	0	0	0	0	0	0	0	0	0	0	0	0	0	0
ylbE	JW0508+JW0507	0	0	0	0	0	0	0	0	0	0	0	0	0	0
ylbF	JW0509	0	0	0	0	0	0	0	0	0	0	0	0	0	0.842957
ybcF	JW0510	0.698187	0	0	0.971386	0	1.15142	0	0	0	0	0	0.643433	0	0.808556
purK	JW0511	2.71321	2.38927	2.49362	2.55382	2.77341	2.77628	2.67709	2.45578	2.73385	2.59969	2.7069	2.6553	2.68167	2.59051
purE	JW0512	2.7585	2.46323	2.64154	2.57503	2.90126	2.80437	2.74761	2.4638	2.79978	2.62147	2.8531	2.70862	2.88349	2.61803
lpxH	JW0513	1.93059	1.58888	1.8228	1.797	1.96729	1.78611	1.91052	1.64564	2.03781	1.85663	1.96041	1.84516	1.88988	1.71387
ppiB	JW0514	2.79061	2.75563	2.73958	2.88177	2.79233	2.95745	2.7499	2.8296	2.80781	2.96319	2.90757	3.02224	2.77972	2.97867
cysS	JW0515	2.13012	2.08998	2.19777	2.33193	1.92314	2.20064	2.06475	2.00169	2.18974	2.40704	2.02462	2.309	1.97761	2.20637
ybcI	JW0516	0	0.935265	0	0	0	0	0	0	0.813143	0	0.69446	0.781609	0.667513	0
ybcJ	JW5070	1.52065	1.34406	1.55161	1.75629	1.67488	1.73852	0	1.35495	1.5281	1.63704	1.59461	1.60723	1.63245	1.64965
folD	JW0518	2.55439	2.42137	2.51712	2.64957	2.60829	2.59281	2.37551	2.34799	2.41621	2.59051	2.53031	2.61803	2.5779	2.60599
sfmA	JW0519	0	0	0	0	0	0	0	0	0	0	0	0	0	0
sfmC	JW0520	0	0	0	0	0	0	0	0	0	0	0	0	0	0
sfmD	JW0521	0	0	0	0.598569	0	0	0	0	0	0	0	0	0	0
sfmH	JW5071	0	0	0	0	0	0	0	0	0	0	0	0	0	0
sfmF	JW5072	0	0	0	0.85041	0	0.625086	0	0	0	0	0	0	0	0.583395
fimZ	JW5073	0	0	0	0	0	0	0	0	0	0	0	0	0	0
argU	JWR0010	1.70297	1.54932	1.88472	1.38133	1.79356	1.43064	1.38419	0	1.67603	0	1.72648	1.26265	2.06246	1.35495
intD	JW0525	1.50402	1.5218	1.58601	1.47306	1.56824	1.47134	1.42547	1.31826	1.63532	1.40713	1.62271	1.39107	1.5734	1.40483
ybcC	JW0526	0.86073	0	0	1.07229	0	1.07229	0	0	0	0	0	0	0	1.37674
ybcD	JW0527	0	0	0	0	0	0	0	0	0	0	0	0	0	0
renD	JW0530	1.04076	0	1.27182	0	0	0	0	0	0	0	1.0098	0	0	0
emrE	JW0531	1.3217	1.22251	1.22251	1.40254	1.07229	1.41573	1.1646	1.29131	1.22079	1.31138	1.14912	1.40197	1.1646	1.36298
ybcK	JW0532	0	0	0	0	0	0	0	0	0	0	0	0	0	0
ybcL	JW0533	0	0	0	0	0	0	0	0	0	0	0	0	0	0
ybcM	JW0534	0.739181	1.0895	0.487578	0	0	0	0	0	0	0	0.610408	0	0	0
ybcN	JW0535	0	0	0	0	0	0	0	0	0	0	0	0	0	0
ninE	JW0536	0	0	0	0	0	0.670667	0	0	0	0	0	0	0	0
ybcO	JW0537	0	0	0	0	0	0	0	0	0	0	0	0	0	0
rusA	JW0538	0	0	0	0	0	0	0	0	0	0	0	0	0	0
ylcG	JW5076	0	0	0	0	0	0	0	0	0	0	0	0	0	0
ybcQ	JW0539	0	0	0	0	0	0	0	0	0	0	0	0	0	0
nmpC	JW5078	1.47306	1.58888	1.27182	1.8744	1.06255	1.77063	0	0	1.63532	1.63704	1.33947	1.7884	1.18352	1.78898
essD	JW0543	0	0	0.774729	0.894558	0	0	0	0	0	0	0	0	0	0.69943
ybcS	JW0544	0	0	0	0	0	0	0	0	0	0	0	0	0	0
rzpD	JW5079	0	0	0	0	0	0.680127	0	0	0	0	0	0	0	0.6312
rzoD	JW5080	0	0.721408	0	0	0	0.913478	0	0	0.530363	0	0	0	0	0.938132
borD	JW0546	1.2334	0.969093	1.12103	0	0	0.85557	0	0	0.880224	0.966799	0.884238	0.923225	0.830343	1.11816
ybcV	JW5081	0	0	0	0	0	0	0	0	0	0	0	0	0	0
ybcW	JW0548	0	0	0	0	0	1.15056	0	0	0	0	0	0	0	0
nohB	JW0549	0	0	0	1.34234	0	1.21162	0	0	0	0.791929	0	0	0	1.21678
tfaD	JW5815	0	0	0	0.598569	0	0.799383	0	0	0	0	0	0	0	1.0012
ybcY	JW0551	0	0	0.487578	0	0	0	0	0	0	0	0	0	0	0
ylcE	JW0552	0	0	0	0	0	0	0	0	0	0	0	0	0	0
appY	JW0553	0	0	0.539467	0	0	0	0	0	0	0	0	0	0	0
ompT	JW0554	3.079	3.19654	3.15812	3.64604	2.97867	3.32267	2.35085	2.70403	2.97867	3.25444	3.079	3.4448	3.03543	3.43677
envY	JW0555	0	0	0	0	0	0	0	0	0	0	0	0	0	0
ybcH	JW0556	0	0	0.556762	0.884238	0	0	0	0	0	0.752942	0	0	0	0.85385
nfrA	JW0557	0.606739	0.752942	0.732874	1.03216	0.69446	0.680127	0.680127	0.606739	0.680127	0.926092	0.606739	0.81773	0.667513	0.762115
nfrB	JW0558	0	0	0	0.752942	0	0	0	0	0	0	0	0	0	0
cusS	JW5082	1.21276	1.32342	1.23398	1.40369	1.4335	1.46102	1.04076	1.03675	1.36585	1.46848	1.32571	1.44382	1.16575	1.50918
cusR	JW0560	1.54244	1.74827	1.64335	1.65711	1.60149	1.65424	1.29074	1.25634	1.65424	1.75974	1.63188	1.74081	1.53097	1.8056
cusC	JW0561	0	0	0.626754	0	0	0	0	0	0.657193	0.767275	0	0	0	0
cusF	JW0562	1.65137	0	1.33087	0	1.74483	0	1.31826	0	1.75171	1.00751	1.55333	0	0.930679	0
cusB	JW0563	1.18066	0	1.02127	0	1.37101	0	1.02127	0	1.40369	0.823893	1.0872	0	0.55182	0
cusA	JW0564	0.950745	0	0.781609	0.667513	1.11243	0	0.583396	0	1.22595	0	0.81773	0	0	0.69943
pheP	JW0565	1.54358	1.35037	1.46332	1.47306	1.17836	1.47192	1.34693	1.29647	1.65424	1.66685	1.45988	1.66743	1.30851	1.48396
ybdG	JW0566	1.47306	1.69667	1.51549	1.66915	1.00464	1.36699	1.35725	1.45988	1.36699	1.51664	1.24716	1.49944	1.22251	1.5648
nfnB	JW0567	2.39672	2.29008	2.19834	2.25109	2.22128	2.37149	2.34455	2.2293	2.29753	2.45864	2.30556	2.42997	2.29925	2.47814
ybdF	JW5083	1.29475	1.39853	1.31195	1.25405	1.31081	1.40369	1.24831	1.31883	1.29131	1.38878	1.2271	1.31826	1.29131	1.51893
ybdJ	JW0569	1.65596	1.57856	1.63188	1.58544	1.38878	1.27927	1.58028	1.73221	1.72533	1.65309	1.58486	1.52982	1.39853	1.52638
ybdK	JW0570	1.12676	1.32342	1.1841	1.22079	1.40942	1.05681	0	0.709367	0.99432	0.894558	1.21162	0.909465	1.17206	1.07229
hokE	JW5084	0	0	0	0	0	0	0	0	0	0	0	0	0	0
entD	JW5085	1.5218	0.875637	2.41621	1.94435	1.5109	1.38247	1.66628	1.64564	1.99194	1.67316	1.67889	1.05853	2.06246	0.606739
fepA	JW5086	2.40704	1.77063	3.40409	3.17016	2.36404	2.45864	2.5177	2.73385	2.92649	2.84794	2.55898	2.11808	2.98727	1.98047
fes	JW0576	1.70355	1.14568	2.23389	2.39672	2.07679	2.17082	1.85491	2.22357	2.02634	2.08769	1.95295	1.64793	2.4489	1.66055
ybdZ	JW0577	1.77579	1.26494	2.40819	2.66275	2.01258	2.30671	1.96385	2.38583	2.03781	2.26428	2.11808	1.88587	2.4208	1.78955
entF	JW0578	1.89562	1.42662	2.43628	2.76653	2.19204	2.4724	2.10661	2.62721	2.09056	2.45004	2.06934	1.96385	2.55898	1.89963
fepE	JW0579	0	0	0	0	0	0	0	0	0	0	0	0	0	0
fepC	JW0580	1.582	1.31826	1.66857	1.84574	1.60207	1.81535	1.59347	1.82968	1.80503	1.91224	1.59576	1.59748	1.82739	1.63647
fepG	JW0581	1.51606	1.33431	1.67488	1.60837	1.5218	1.50689	1.56537	1.53785	1.79414	1.66743	1.49944	1.42261	1.73909	1.48396
fepD	JW0582	1.53441	1.38419	1.72591	1.59002	1.49485	1.46332	1.44784	1.5648	1.75744	1.54989	1.53441	1.3733	1.70756	1.33489
ybdA	JW0583	1.83255	1.40713	1.95009	1.80675	1.70297	1.8165	1.711	1.67889	2.03035	1.88071	1.80732	1.61468	2.02175	1.60723
fepB	JW0584	1.63647	1.49944	1.96901	2.32219	1.7454	2.00627	1.66685	2.18229	1.86982	2.05845	1.70584	1.70871	1.99825	1.62672
entC	JW0585	2.18917	2.00341	2.84966	3.02683	2.40188	2.66906	2.34455	2.71722	2.52228	2.69945	2.45176	2.28263	2.79405	2.20178
entE	JW0586	2.18974	1.91167	2.77742	3.10136	2.33709	2.69945	2.29983	2.79634	2.42596	2.73557	2.32161	2.29409	2.74302	2.17369
entB	JW0587	2.10948	1.98277	2.79405	3.2103	2.22873	2.77742	2.31359	3.03141	2.33939	2.84966	2.27632	2.43169	2.6725	2.28664
entA	JW0588	2.07737	1.95009	2.74187	3.03141	2.13528	2.72353	2.22701	2.94083	2.24421	2.78545	2.17885	2.37379	2.64785	2.20752
ybdB	JW0589	1.97417	1.797	2.69371	2.92649	2.06877	2.70117	2.27632	2.94197	2.30499	2.77742	2.14044	2.33939	2.63925	2.22873
cstA	JW0590	1.51606	1.11587	1.90823	1.89103	1.52237	1.65424	1.49829	1.71501	1.72591	1.64392	1.55333	1.44956	1.7735	1.41057
ybdD	JW0591	1.26895	1.21334	1.53441	1.57856	1.37101	1.30851	1.16862	1.23168	1.36699	1.31138	1.45185	1.44382	1.44382	0
ybdH	JW0592	1.65309	1.68692	1.64392	1.59117	1.52294	1.754	1.37101	1.27239	1.70756	1.9025	1.45988	1.84574	1.57397	1.98735
ybdL	JW0593	1.69437	1.71731	1.47306	1.28214	1.42261	1.53097	1.19212	0.975399	1.60264	1.63073	1.41401	1.64965	1.41286	1.7454
ybdM	JW0594	0.739181	0	0.774729	0.772435	0.821743	0.799383	0	0	0.715388	0.65146	0.713381	0.667513	0.721408	0.799383
ybdN	JW0595	0	0	0	0.709367	0	0	0	0	0	0	0	0	0	0.704399
ybdO	JW0596	0	0	0	0	0	0	0	0	0	0	0	0	0	0
dsbG	JW0597	1.754	1.51148	1.50861	1.45988	1.85835	1.78668	1.43694	1.37445	1.67603	1.52466	1.83542	1.67603	1.73221	1.58601
ahpC	JW0598	3.08416	3.31235	3.079	3.3393	3.17876	3.3479	3.05893	3.16099	3.12774	3.31751	3.11455	3.22578	3.079	3.32267
ahpF	JW0599	2.1972	2.19834	2.46782	2.70862	2.09572	2.41621	2.18573	2.37551	2.17713	2.50795	2.24708	2.50795	2.22357	2.41621
uspG	JW0600	1.79987	2.32849	1.66915	1.95754	0.894558	1.56136	1.72075	1.95295	1.61755	2.02405	1.4444	1.81076	1.1411	1.6508
ybdR	JW0601	1.05509	1.74139	0.918638	1.25405	1.20474	1.19442	0	0.960492	0.672558	0.947879	1.0442	1.22882	1.07917	1.17034
rnk	JW0602	1.82166	1.75974	2.0229	1.96442	1.63532	1.72075	1.8142	1.80102	1.71788	1.54358	1.65137	1.70297	1.76318	1.76604
rna	JW0603	1.96155	1.99194	2.06934	2.24593	2.03666	2.19376	1.74769	1.96729	2.08138	2.26543	2.0917	2.19204	2.13528	2.20981
citT	JW0604	0	0	0	0	0	0	0	0	0	0	0	0	0	0
citG	JW0605	0	0	0	0	0	0	0	0	0	0	0	0	0	0
citX	JW0606	0	0	0	0	0	0	0	0	0	0	0	0	0	0
citF	JW5087	0	0	0	0	0	0	0	0	0	0	0	0	0	0
citE	JW0608	0	0	0	0	0	0	0	0	0	0	0	0	0	0
citD	JW0609	0	0	0	0	0	0	0	0	0	0	0	0	0	0
citC	JW0610	0	0	0	0.667513	0	0	0	0	0	0	0	0	0	0
citA	JW0611	0.718398	0.938132	0.762115	1.01209	0.847926	0.962786	0	0.752942	0.767275	0.799383	0.752942	0.837911	0.715387	0.781609
citB	JW0612	0.980559	1.1474	1.03216	1.26551	1.03273	1.22595	0.869904	1.11243	0.918638	1.13708	0.957626	1.16059	0.973106	1.16059
dcuC	JW0613+JW0616	1.77579	1.82968	1.70584	2.22242	1.69667	2.1198	1.78611	1.94149	1.57225	1.9025	1.69495	1.84574	1.71731	2.07278
dcuC	JW0613	0.93947	0	0	1.42891	0.901438	1.25806	0	0	0	0	0	0	0.81773	1.28673
dcuC	JW0616	0	0	0	1.01209	0	0.842957	0	0	0	0	0	0.58713	0	1.03789
crcA	JW0617	0	0	0	0	0	0.894558	0	0	0.560403	0	0	0	0.86073	0
cspE	JW0618	3.3393	3.13175	3.42817	3.49926	3.18163	3.20112	3.2103	3.33185	3.13691	3.02224	3.35478	3.42817	3.46257	3.18163
crcB	JW0619	1.47364	1.37789	1.38878	1.1474	1.68463	1.62615	1.33374	1.29705	1.4874	1.55161	1.65825	1.51148	1.66112	1.66456
ybeH	JW0620	1.41573	1.36126	1.35495	1.31826	1.45357	1.46332	0	1.24659	1.34693	1.19958	1.29418	1.17836	1.22824	1.28673
ybeM	JW0621	1.12676	1.1474	1.17034	0	1.13192	0	0	0	0.996326	0	1.05108	0.830343	0.99432	0
tatE	JW0622	2.42252	2.7069	2.04182	2.11636	1.7821	2.0315	2.13298	2.15477	2.34569	2.32677	2.00341	2.18	1.9002	2.17369
lipA	JW0623	2.30957	2.23446	2.06475	1.8744	1.98391	1.90708	2.19433	2.15649	1.99251	2.08769	2.06074	2.02405	2.06475	2.05501
ybeF	JW0624	0	0	0	0	0	0	0	0	0	0	0	0	0	0
lipB	JW5089	1.84803	1.6508	1.57684	1.69896	1.82166	1.90708	1.80503	1.8056	1.87039	1.89447	1.86408	1.9025	1.85835	1.9002
ybeD	JW0626	2.438	2.49992	2.37379	2.68569	2.39787	2.52859	2.36289	2.4724	2.35716	2.49648	2.438	2.48444	2.50967	2.59969
dacA	JW0627	2.3606	2.09056	2.27517	2.24708	2.43284	2.34111	2.17484	2.06934	2.35888	2.29409	2.38411	2.32792	2.33939	2.35085
rlpA	JW0628	2.33709	2.12266	2.33193	2.18401	2.42252	2.15018	2.16566	2.00283	2.38984	2.19318	2.35372	2.1347	2.33423	2.137
mrdB	JW0629	1.97417	1.70527	1.88587	1.80732	1.99595	1.87727	1.79471	1.59117	2.09113	1.91282	1.98793	1.81134	1.98735	1.90823
mrdA	JW0630	1.76547	1.49428	1.70584	1.5304	1.73623	1.40426	1.69265	1.28214	2.03838	1.66055	1.85778	1.55218	1.72533	1.54645
ybeA	JW0631	2.31187	2.22185	2.16222	2.21038	2.30499	2.25224	2.13298	2.00341	2.48387	2.35372	2.32219	2.23332	2.22357	2.14732
ybeB	JW5090	2.47642	2.52056	2.39787	2.46782	2.47814	2.43284	2.32391	2.20178	2.67135	2.65243	2.54694	2.50852	2.51139	2.4489
cobC	JW0633	1.50402	1.23742	1.31253	1.39107	1.61239	1.39107	1.41974	1.19442	1.66513	1.40942	1.54186	1.37445	1.44669	1.35495
nadD	JW0634	1.96327	1.8228	1.8165	1.92314	2.03781	1.89504	1.85663	1.71731	2.15018	1.92887	2.01602	1.93059	2.00742	1.91683
holA	JW0635	2.10145	1.89447	1.9971	1.98965	2.15305	2.0143	1.96901	1.89103	2.25568	2.02462	2.09916	2.00341	2.05271	1.98047
rlpB	JW0636	2.65645	2.42252	2.61115	2.61115	2.68397	2.66218	2.45176	2.49132	2.6983	2.62147	2.65817	2.59969	2.61287	2.49763
leuS	JW0637	2.60714	2.42997	2.67479	2.73557	2.70231	2.79061	2.4724	2.5154	2.70862	2.74302	2.67938	2.74417	2.68397	2.68741
ybeL	JW0638	1.93919	2.09113	1.8744	1.60895	1.88644	1.63647	1.38591	1.5453	1.78095	1.57512	1.83599	1.51262	1.80847	1.41057
ybeQ	JW5091	0	0	0	0	0	0	0	0	0	0	0	0	0	0
ybeR	JW0640	0	0	0	0	0	0	0	0	0	0	0	0	0	0
djlB	JW0641	0	0	0	0	0	0	0	0	0	0	0	0	0	0
ybeT	JW0642	0	0	0	0	0	0	0	0	0	0	0	0	0	0
ybeU	JW0643	0	0	0	0	0	0	0	0	0	0	0	0	0	0
djlC	JW0644	0	0	0	0	0	0.643433	0	0	0	0	0	0	0	0
hscC	JW0645	0	0	0	0	0	0.590398	0	0	0	0	0	0	0	0.592733
rihA	JW0646	1.28214	1.38591	1.02815	1.711	1.22652	1.80503	1.32571	1.31941	1.43064	1.7884	1.36986	1.8228	1.35037	1.79987
gltL	JW0647	1.28214	1.35151	1.17836	1.3733	1.25003	1.49256	1.09867	1.3561	1.26895	1.5648	1.30106	1.51893	1.34062	1.50976
gltK	JW0648	1.33202	1.38591	1.23398	1.58601	1.40082	1.7282	1.34005	1.51606	1.33603	1.68348	1.43809	1.65596	1.31883	1.74655
gltJ	JW0649	1.24315	1.33431	1.30393	1.50517	1.32801	1.50746	1.22079	1.36585	1.33661	1.60321	1.34291	1.57913	1.242	1.55562
gltI	JW5092	1.98793	2.29581	1.90823	2.41507	2.00513	2.49534	1.78668	2.20236	1.8056	2.38411	2.00513	2.38869	1.92084	2.4036
lnt	JW0654	1.80847	1.70584	1.62271	1.68635	1.80102	1.85376	1.82682	1.8658	1.92887	1.80847	1.82739	1.84918	1.84803	1.74712
ybeX	JW0655	2.46724	2.54292	2.15018	2.38869	2.49648	2.59338	2.42596	2.55668	2.46036	2.47928	2.45864	2.52687	2.39213	2.44259
ybeY	JW0656	2.34856	2.53776	2.22128	2.54292	2.47928	2.58019	2.29295	2.43342	2.38181	2.60829	2.42596	2.55152	2.42137	2.54235
ybeZ	JW0657	2.47814	2.59969	2.37379	2.71034	2.61746	2.72467	2.37551	2.5693	2.5263	2.7671	2.54694	2.71034	2.5326	2.67479
miaB	JW0658	2.27632	2.2574	2.24536	2.22357	2.24536	2.41621	2.14617	2.07851	2.31703	2.57503	2.21726	2.47814	2.05329	2.15993
ubiF	JW0659	1.72132	1.8744	1.72591	2.08711	1.65424	2.00742	1.61181	1.96843	1.60895	1.99595	1.60264	1.96442	1.71731	2.01315
glnX	JWR0011	2.55439	2.66447	2.79405	2.32219	2.52056	2.52228	2.15305	2.08654	2.5263	2.55668	2.56528	2.44488	2.74302	2.67479
glnV	JWR0012	2.59625	2.78545	2.821	2.4747	2.54808	2.46438	2.34455	2.29123	2.6983	2.73557	2.75334	2.58707	2.86514	2.67479
metU	JWR0013	2.85884	2.94771	2.81526	2.58535	2.7866	2.52859	2.69371	2.28148	3.08588	2.67823	2.95745	2.64154	2.76653	2.71321
glnW	JWR0014	2.98727	2.93796	3.02683	2.74761	2.91674	2.821	2.5326	2.37551	2.97867	2.821	3.04747	2.82845	3.10939	2.76997
glnU	JWR0015	2.85884	2.93796	3.01421	2.73557	2.84336	2.73385	2.45176	2.39328	2.92649	2.79978	3.03543	2.83304	3.0188	2.80437
leuW	JWR0016	3.13691	2.95745	2.95745	2.64957	3.16558	2.8789	2.58306	2.31989	3.07155	2.92018	3.0962	2.8703	3.26706	2.7671
metT	JWR0017	2.97236	2.85138	2.89496	2.51655	2.92018	2.71722	2.60026	2.2379	3.00217	2.59969	2.94599	2.67078	2.93051	2.55668
asnB	JW0660	2.17082	2.03322	2.26256	2.22357	2.05845	2.02405	1.97761	1.92084	2.08138	1.92084	2.1112	2.00513	2.12897	2.01659
nagD	JW0661	1.93174	1.64048	1.92486	1.8744	1.92486	1.94149	1.79643	1.77694	1.93977	1.94435	1.92543	1.90307	1.98735	1.93633
nagC	JW0662	0	0	0	0	0	0	0	0	0	0	0	0	0	0
nagA	JW0663	3.1071	3.17876	3.03141	3.11856	3.24412	3.06295	2.94599	3.05893	3.07155	3.03543	3.12774	3.07155	3.14035	3.07155
nagB	JW0664	3.53194	3.70223	3.41269	3.67987	3.55488	3.55488	3.43677	3.51589	3.42817	3.57953	3.55488	3.57953	3.54456	3.64088
nagE	JW0665	3.2103	3.28483	2.82329	3.17876	3.01708	3.35478	3.03141	3.20112	3.11856	3.22578	3.02683	3.2103	3.19654	3.26706
glnS	JW0666	2.65645	2.54006	2.64326	2.71894	2.58306	2.71321	2.4403	2.52916	2.61287	2.77972	2.62491	2.77628	2.59281	2.71321
ybfM	JW0667	0	0	0	0	0	0	0	0	0	0	0	0	0	0
ybfN	JW0668	0	0	0	0	0	0	0	0	0	0	0	0	0	0
fur	JW0669	2.92362	3.07155	2.94943	2.90356	2.8617	2.86801	2.84106	2.80437	2.93051	2.98211	2.94599	2.93796	2.88865	3.01421
fldA	JW0671	2.72353	2.5607	2.66046	2.56299	2.81182	2.73385	2.51827	2.42252	2.59625	2.64326	2.73557	2.71722	2.74417	2.69257
ybfE	JW5816	1.94779	1.57913	1.98162	1.85491	2.02863	1.711	1.77751	1.50116	2.07163	1.82108	1.96155	1.76432	1.97417	1.75687
ybfF	JW0673	1.60436	1.62615	1.66915	1.91454	1.71731	1.8251	1.46332	1.7454	1.63589	1.79414	1.7454	1.92027	1.71788	1.83828
seqA	JW0674	2.5693	2.56528	2.5263	2.55439	2.59338	2.49648	2.29409	2.38755	2.52687	2.48043	2.5326	2.48616	2.54694	2.50795
pgm	JW0675	2.29123	2.32907	2.32505	2.34455	2.24593	2.22357	2.15305	2.18974	2.19777	2.19376	2.20178	2.21554	2.25224	2.20178
ybfP	JW0676	0.701914	0	0	0	0	0	0	0	0.715388	0	0.584952	0	0	0
ybfG	JW5094	0	0	0	0	0	0	0	0	0	0	0	0	0	0
ybfH	JW5095	0	0	0	0	0	0	0	0	0	0	0	0	0	0
potE	JW0679	0	0	0	0.786769	0	0.962786	0	0	0	0	0	0	0	0.880224
speF	JW0680	0	0	0	0	0	0	0	0	0	0	0	0	0	0
kdpE	JW5096	1.15887	0.906025	0.988013	1.27583	1.21506	1.24659	1.05509	0	1.1646	1.07229	1.0872	1.06713	1.14912	1.242
kdpD	JW0683	0.880224	0.901438	0.990306	1.18639	1.01209	1.07229	0.721408	0.913478	0.957626	1.10383	0.842957	1.0012	0.950745	1.10039
kdpC	JW0684	0.93947	0.931539	0.906025	1.12906	1.01783	1.13078	0	0	0	0	0.687294	0.81773	0.880224	0.888251
kdpB	JW0685	0	0	0	0	0	0	0	0	0	0	0	0	0	0
kdpA	JW0686	0	0	0	0	0	0	0	0	0	0	0	0	0	0
kdpF	JW0687	0	0	0	0	0	0	0	0	0	0	0	0	0	1.26895
ybfA	JW0688	1.44898	1.77063	1.64392	1.77063	0	1.32457	0	1.25634	1.0098	1.65309	1.25003	1.57913	1.56537	1.57053
rhsC	JW0689	1.33374	1.5281	1.44497	1.8251	1.25806	1.62672	1.25003	1.3217	1.19442	1.41343	1.22824	1.33145	1.25118	1.63704
ybfB	JW0691	0	0	0	0	0	0	0	0	0	0	0	0	0	0
ybfO	JW0692	0.942145	0.990306	0.574058	1.41057	0.709367	1.35037	0.470283	0.799383	0.470283	0.913478	0.574058	0.709367	0.762115	1.25175
ybfC	JW0693	0	0	0	0	0	0	0	0	0	0	0	0	0	0
ybfQ	JW0694	0.727141	0.830343	0	1.63819	0.945012	1.68807	0	0	0	0	0	0.837911	0	1.66456
ybfL	JW0695	0.715387	0.659487	0.640097	1.65711	0.757528	1.5539	0	0.648249	0	0.988013	0.501415	0.85041	0.477696	1.48396
ybfD	JW0696	0.655473	0	0	1.48396	0.732874	1.47192	0	0	0	0.966799	0	0.603471	0	1.37674
ybgA	JW0697	1.625	1.85262	1.53441	1.72247	2.02978	1.68061	1.46332	1.39853	1.56136	1.51664	1.82739	1.50058	1.76432	1.62729
phr	JW0698	1.52237	1.55734	1.37445	1.39107	1.70355	1.40426	1.19384	1.13823	1.40426	1.23168	1.53556	1.24716	1.55333	1.24315
ybgH	JW0699	1.3647	1.28673	1.41573	1.34291	0.85557	1.1841	1.05509	0.932399	1.17951	1.39279	1.06025	1.33202	1.32801	1.49485
ybgI	JW0700	2.08539	2.29753	2.31531	2.41621	2.20637	2.30785	1.99309	2.31187	2.05443	2.1628	2.15076	2.19834	2.14732	2.19318
ybgJ	JW0701	1.92486	2.14216	2.17369	2.27919	2.02978	2.03322	1.797	2.18286	1.92887	1.91396	1.98047	2.0143	2.05443	2.00341
ybgK	JW0702	1.81134	2.06017	2.06991	2.15649	1.93862	1.97646	1.81535	2.09572	1.89562	1.90307	1.926	1.87555	1.88644	1.90938
ybgL	JW0703	1.58716	1.72247	1.76031	1.83714	1.66284	1.72935	1.44841	1.71731	1.60321	1.64507	1.62443	1.70355	1.6164	1.57741
nei	JW0704	1.22251	1.35209	1.44612	1.67316	1.42375	1.56594	1.14568	1.35037	1.33775	1.4874	1.38247	1.46102	1.35725	1.4679
abrB	JW5097	0.732874	0	0	0.894558	0	0	0	0	0	0	0	0	0.772435	0
ybgO	JW5098	0	0	0	0	0	0	0	0	0	0	0	0	0	0
ybgP	JW0707	0	0	0	0	0	0	0	0	0	0	0	0	0	0
ybgQ	JW5099	0	0	0	0	0	0	0	0	0	0	0	0	0	0
ybgD	JW0709	0	0	0	0	0	0	0	0	0	0	0	0	0	0
gltA	JW0710	2.90298	2.92649	2.74302	2.84966	2.8789	2.90126	2.76137	2.84106	2.96032	2.80265	2.95745	2.80781	2.89668	2.8359
sdhC	JW0711	2.90356	2.17082	2.38296	1.50689	2.35372	2.13814	2.58822	1.66915	2.98727	2.14216	2.66906	2.11808	2.60141	2.04239
sdhD	JW0712	2.80265	2.12381	2.29753	1.5539	2.26543	2.1714	2.53776	1.70641	2.89094	2.19433	2.53318	2.14961	2.46323	2.09801
sdhA	JW0713	2.80437	1.96901	2.30785	1.62041	2.13642	2.18516	2.50795	1.77751	2.87374	2.27345	2.53432	2.18114	2.56528	2.14961
sdhB	JW0714	2.68855	1.70584	2.07851	1.53785	1.92486	2.08023	2.33537	1.71788	2.68167	2.07851	2.32391	2.05214	2.32505	1.92486
sucA	JW0715	2.81756	2.39959	2.31703	2.55668	2.35372	2.70231	2.58535	2.44202	2.82845	2.79233	2.54694	2.67135	2.71091	2.65071
sucB	JW0716	2.8789	2.4638	2.52687	2.60599	2.50738	2.75736	2.69371	2.50738	2.93509	2.8703	2.68798	2.75219	2.78029	2.72926
sucC	JW0717	2.95745	2.52171	2.54694	2.66447	2.57044	2.83361	2.76997	2.59969	2.99243	2.90298	2.7499	2.77742	2.85138	2.71034
sucD	JW0718	2.60829	2.20064	2.18114	2.29008	2.1112	2.45864	2.41621	2.26256	2.60829	2.55726	2.34455	2.36461	2.44087	2.33709
mngR	JW0719	1.0098	0.799383	1.1904	0.732874	1.13192	0.762115	0.975399	0.938132	1.17206	0.81773	1.23742	1.05509	1.113	0.808556
mngA	JW0720	0	0	0	0	0	0	0	0	0	0	0	0	0	0
mngB	JW0721	0	0	0.598569	0	0	0	0	0	0	0	0	0	0	0
cydA	JW0722	2.27632	3.26706	2.20064	3.1071	2.2293	2.83304	2.18688	2.90585	2.15018	3.11455	2.26543	3.11455	2.44202	3.0532
cydB	JW0723	2.21726	3.15812	2.137	2.96319	2.02347	2.69027	2.10833	2.89094	1.99251	2.90356	2.13069	3.01421	2.21325	2.82616
ybgT	JW0724	1.98907	2.91273	1.94435	2.55726	1.80102	2.35945	1.91568	2.6553	1.83026	2.60943	1.90708	2.69257	1.74655	2.46724
ybgE	JW0725	1.50517	2.48616	1.45242	2.17484	1.3561	1.9002	1.52237	2.11292	1.37903	2.11865	1.45472	2.20465	1.53212	2.0659
ybgC	JW0726	2.54694	2.51655	2.4403	2.30556	2.48043	2.25281	2.32448	2.05214	2.69945	2.33652	2.59567	2.35716	2.52171	2.39385
tolQ	JW0727	2.41621	2.2574	2.26428	2.09457	2.34455	2.29295	2.15362	2.11292	2.49878	2.26543	2.39672	2.27116	2.40991	2.21726
tolR	JW0728	2.39787	2.2574	2.30843	2.13012	2.29065	2.18	2.20236	2.01487	2.54808	2.23962	2.39787	2.22357	2.39959	2.24421
tolA	JW0729	2.31244	2.12553	2.27575	1.97417	2.31359	2.08081	2.1949	1.95926	2.4724	2.07851	2.38009	2.11865	2.29237	2.11292
tolB	JW5100	2.84106	2.61746	2.73385	2.65071	2.83361	2.80552	2.67365	2.54292	2.80953	2.67938	2.84106	2.7866	2.84106	2.71091
pal	JW0731	3.31235	3.00791	3.16558	3.06295	3.26018	3.19023	3.28483	3.14952	3.3995	3.17016	3.3049	3.25043	3.26706	3.08416
ybgF	JW0732	3.00561	2.75736	2.76252	2.69371	2.96548	2.8703	2.93509	2.77972	3.15296	2.92018	3.0188	2.95115	2.92362	2.84966
lysT	JWR0018	3.69105	3.76874	3.70681	3.64346	3.9006	3.41785	3.54714	3.2037	3.80887	3.57953	3.86792	3.45569	3.85187	3.45569
valT	JWR0019	3.28483	3.15812	3.35975	3.00217	3.33185	2.9543	3.08588	2.64785	3.37255	3.07155	3.30175	2.96548	3.3995	2.99529
lysW	JWR0020	3.69649	3.63515	3.64604	3.60017	4.00771	3.45569	3.47346	3.15554	3.69286	3.47862	3.77848	3.44212	3.99578	3.37255
valZ	JWR0021	3.26706	3.17876	3.29229	2.96319	3.47346	2.93051	3.08588	2.71894	3.37685	3.03141	3.28483	2.88865	3.48034	2.93509
lysY	JWR0022	3.57953	3.82951	3.69649	3.51589	3.80199	3.32267	3.57408	3.11455	3.92411	3.59501	3.74695	3.29859	3.74695	3.49582
lysZ	JWR0023	3.44078	3.56864	3.62979	3.40839	3.62196	3.12516	3.37255	3.0188	3.59501	3.43032	3.67413	3.25043	3.59501	3.23208
lysQ	JWR0024	3.50729	3.4339	3.48378	3.3393	3.64833	3.3393	3.31751	2.99243	3.57681	3.37685	3.64088	3.29229	3.59501	3.17876
nadA	JW0733	2.33709	1.96901	2.97064	3.04747	2.55783	2.15018	2.05787	1.85376	2.27345	1.99595	2.76653	2.64326	2.45004	2.04297
pnuC	JW0734	2.02519	1.797	2.65645	2.74761	2.25281	1.93174	1.84688	1.83026	1.98621	1.8423	2.54694	2.45578	2.21325	1.78955
zitB	JW0735	1.23742	1.30221	1.3045	1.41114	1.25118	1.22652	1.05681	1.28214	1.30221	1.35037	1.30851	1.37445	1.30966	1.20244
ybgS	JW0736	1.31138	2.24536	1.09408	1.49485	1.5109	1.53097	1.02127	1.59117	0	1.13192	1.17607	1.50689	1.04248	1.40483
aroG	JW0737	3.02683	2.7585	2.99529	2.96548	3.23208	3.03141	2.80953	2.79978	3.15812	2.97064	3.23667	3.02683	3.20628	3.02224
gpmA	JW0738	2.84336	2.84393	2.99759	3.36223	2.55898	2.7585	2.69543	3.07441	2.81182	3.05893	2.71607	2.78889	2.69543	2.76997
galM	JW0739	2.15878	1.92027	1.98219	2.1026	1.93002	1.99882	1.91167	2.06246	1.97646	1.98506	1.98907	2.02462	1.99825	1.91052
galK	JW0740	2.07851	1.49428	1.60321	1.73107	1.71731	1.62729	1.75515	1.35725	1.81535	1.72533	1.70584	1.69208	1.70871	1.66513
galT	JW0741	2.15076	1.57053	1.70641	1.89103	1.73623	1.73852	1.797	1.48568	1.79414	1.8572	1.7454	1.83599	1.69724	1.70068
galE	JW0742	2.35085	1.75056	1.8939	2.06475	1.99595	1.98506	1.88988	1.60207	1.86064	1.95295	1.96327	2.02519	1.91224	1.87039
modF	JW0743	1.75457	1.62615	1.73623	2.12266	1.76604	2.09457	1.56881	1.91052	1.83083	2.02519	1.77006	1.99309	1.797	2.07393
modE	JW0744	1.75515	1.93977	1.67545	1.98219	1.63131	1.97646	1.64335	1.92199	1.8056	2.06762	1.57053	1.97417	1.67603	1.97417
ybhT	JW5102	2.19777	2.29925	1.89447	1.99079	1.76604	2.15878	2.12668	2.18401	1.82395	2.08941	1.926	2.14044	1.78382	2.23446
modA	JW0746	1.92486	1.09179	1.45242	0.906025	1.47994	0.947879	1.72132	1.01209	1.82452	1.07229	1.70641	0.982853	1.70871	1.06312
modB	JW0747	1.74483	1.12906	1.42375	1.17951	1.43522	1.09867	1.58028	1.10612	1.78955	1.13823	1.57168	1.07917	1.61755	1.30851
modC	JW0748	1.57454	1.01783	1.12275	0	1.22652	0.67382	1.32571	0.781609	1.57225	0.83665	1.33947	0.799383	1.34062	0.752942
ybhA	JW0749	1.8658	1.68807	1.70756	1.63819	1.76604	1.96041	1.8056	1.66915	1.8165	2.03494	1.70756	1.93747	1.78439	1.95582
ybhE	JW0750	2.1198	2.29925	1.98965	2.36748	2.16394	2.42596	1.70297	2.17254	1.95181	2.36404	2.09228	2.29409	2.11177	2.36404
ybhD	JW5896	0	0	0	0	0	0	0	0	0	0	0	0	0	0
ybhH	JW0752	0	0	0	0	0	0	0	0	0	0	0	0	0	0
ybhI	JW0753	0	0	0	0	0	0	0	0	0	0	0	0	0	0
ybhJ	JW5103	0	0	0	0	0	0	0	0	0	0	0	0	0	0
ybhC	JW0755	2.25396	1.89504	2.28664	2.13528	2.19318	2.25396	1.97761	1.82223	2.35372	2.25396	2.21784	2.20522	2.25281	2.19318
ybhB	JW0756	1.88243	2.18114	1.80904	2.01659	1.82223	2.08711	1.70355	1.96843	1.63647	2.02519	1.76547	1.94607	1.77464	2.11292
bioA	JW0757	1.78095	2.1714	2.15764	2.18458	1.77579	2.10088	1.89103	2.12553	1.6852	2.28091	1.70871	2.10432	1.73221	2.30499
bioB	JW0758	2.35257	2.65243	2.70403	2.36863	2.44087	2.56184	2.27632	2.25625	2.27403	2.61115	2.35372	2.60714	2.17713	2.78545
bioF	JW0759	1.95754	2.15305	2.35945	1.99194	1.98449	2.1198	1.9799	1.92887	1.90823	2.1628	1.97187	2.18114	1.8486	2.26256
bioC	JW0760	1.80847	2.0229	2.1628	1.72304	1.92486	1.94779	1.75629	1.62844	1.78955	1.97417	1.81822	2.01487	1.69151	2.04927
bioD	JW0761	1.8744	2.10432	2.04927	1.79012	1.92543	2.02462	1.74827	1.73221	1.79471	2.02577	1.84918	2.03666	1.73336	2.08539
uvrB	JW0762	1.65424	1.95009	1.78955	2.02462	1.71788	1.98506	1.46389	1.89848	1.65481	2.04813	1.668	1.99481	1.71043	2.04411
ybhK	JW0763	1.55161	1.21334	1.47306	1.39165	1.34693	1.24659	1.54014	1.23799	1.61009	1.35725	1.42547	1.24831	1.41343	1.28787
moaA	JW0764	1.96385	1.8744	1.87555	1.84631	1.926	1.65481	1.8681	1.77923	1.84574	1.8165	1.8079	1.68348	1.84	1.74769
moaB	JW0765	2.01774	2.23446	1.8595	2.29065	1.94837	2.19433	1.9002	2.27403	1.75801	2.21038	1.83599	2.12725	1.84058	2.22414
moaC	JW0766	1.92486	2.11177	1.72648	2.10948	1.84172	2.07393	1.86867	2.2035	1.69953	2.14216	1.69552	2.07393	1.69724	2.08654
moaD	JW0767	1.79127	1.96901	1.57741	1.85663	1.63188	2.05099	1.72189	2.00341	1.66628	2.04927	1.61239	1.94665	1.625	1.98793
moaE	JW0768	1.625	1.74311	1.40483	1.69667	1.42433	1.85434	1.52294	1.96901	1.41343	1.83083	1.44497	1.76547	1.51262	1.82796
ybhL	JW0769	2.29237	2.5693	2.26543	2.49648	2.4036	2.49018	1.94779	2.28263	2.22013	2.50852	2.34569	2.44718	2.36863	2.63753
ybhM	JW0770	0	0	0	0	0	0	0	0	0	0	0	0	0	0.732874
ybhN	JW0771	0	0.938132	0	0	1.05853	0	0	0	0.554941	0	0.752942	0	0.842957	0
ybhO	JW0772	1.28959	1.33489	1.15658	1.09752	1.56136	1.22079	0.938132	0.960492	1.1646	1.00751	1.28673	1.01439	1.32801	1.05108
ybhP	JW0773	1.582	1.42662	1.47306	1.22079	1.68463	1.33374	1.04076	0.990306	1.37903	0.872771	1.53556	1.22882	1.58028	0
ybhQ	JW0774	1.31138	1.23742	0	0	0	0	0	0	1.15371	0	0	1.06713	1.05853	1.29762
ybhR	JW5803	1.03216	1.18524	0.930679	1.25462	1.14167	1.04879	0.980559	0.962786	1.1474	1.08491	1.07573	1.06025	1.05509	1.21735
ybhS	JW0777	0.884238	1.07573	0.869904	0.888251	1.07917	0.869904	0.85557	0.966799	1.03675	0.85041	1.06255	0.869904	0.932399	0.923225
ybhF	JW5104	1.14052	1.25347	1.14052	1.28845	1.21678	1.08376	1.12676	1.21276	1.24602	1.25462	1.28787	1.21276	1.26551	1.2185
ybhG	JW0779	1.51664	1.54014	1.48281	1.60895	1.5367	1.47765	1.34693	1.49428	1.44382	1.50746	1.5281	1.42834	1.53269	1.5109
ybiH	JW0780	1.24602	1.35266	1.28214	1.23856	1.31138	1.01783	1.07229	1.14052	1.29189	1.33374	1.35495	1.09408	1.14912	1.25347
rhlE	JW0781	2.21784	2.06074	2.23962	1.75056	1.84975	1.61755	2.11464	1.54588	2.39901	2.09801	2.06074	1.84631	1.98793	1.77923
ybiA	JW0783	0	0	0.69446	0	0.727141	0	0	0	0.675081	0	0.614077	0	0.643433	0
dinG	JW0784	1.29647	1.45873	1.47364	1.25634	1.40197	1.25806	1.31883	1.18352	1.52982	1.43694	1.39623	1.37502	1.41401	1.42547
ybiB	JW0785	1.73336	1.80904	1.70871	1.73909	1.81191	1.84058	1.59347	1.60264	1.70871	1.69208	1.79356	1.73451	1.78554	1.75744
ybiC	JW0786	2.30556	1.96901	1.84746	1.8165	2.40475	2.20522	1.99481	2.02978	2.30556	1.98506	2.38583	2.06647	2.35257	2.03494
ybiJ	JW0787	1.71043	1.7712	1.79872	2.15764	1.80216	2.01487	1.47192	1.89103	1.87039	1.94493	1.79987	1.94779	1.89103	1.84631
ybiI	JW0788	1.19499	0	1.85376	1.797	1.52294	1.43064	1.37101	1.51606	1.78095	1.70355	1.49026	0.909465	1.87899	0
ybiX	JW5105	1.85835	0.938132	2.50222	2.39787	1.98506	2.13012	1.83542	2.06991	2.2207	2.27403	1.98162	1.59805	2.51196	1.37789
fiu	JW0790	2.42309	1.30278	3.29229	3.06696	2.68569	2.821	2.50852	2.83074	2.92018	2.95745	2.63638	2.26256	3.12774	2.01717
ybiM	JW5106	0.942145	1.49944	0.709367	0	1.19958	1.09867	0.938132	0.772435	0.951892	0.872771	0.988013	0.869904	0.988013	1.16059
ybiN	JW5107	1.711	1.62041	1.84803	1.49485	1.38133	1.24716	1.53212	1.21334	1.90823	1.67488	1.67889	1.58773	1.31081	0.973106
ybiO	JW5108	0.504874	0.709367	0	0	0	0	0	0	0	0	0	0	0	0
glnQ	JW0794	2.40991	2.41621	2.38984	2.14674	2.32448	2.266	2.25396	2.24708	2.38984	2.35429	2.38755	2.15878	2.48158	2.30556
glnP	JW0795	2.52056	2.57503	2.54006	2.29123	2.45004	2.31531	2.25453	2.26256	2.4724	2.40819	2.49534	2.19318	2.62147	2.25224
glnH	JW0796	2.97236	3.21718	3.01708	2.88349	2.95745	2.87374	2.68798	2.74302	2.94083	2.90585	2.94943	2.81526	3.02224	2.94943
dps	JW0797	2.30556	2.97236	2.10546	2.48387	2.77628	2.22414	2.03379	2.2379	1.85262	2.01602	2.53604	2.12725	2.40073	2.21784
rhtA	JW0798	1.12103	1.15371	0.947879	0	1.01095	0	1.02127	0	1.08089	1.19958	0.938132	0.894558	1.06713	1.09752
ompX	JW0799	3.46257	3.64088	3.24412	3.72803	3.14551	3.56118	3.08588	3.16558	3.29859	3.7544	3.22578	3.59501	3.32267	3.62712
ybiP	JW0800	0.896851	0.532549	1.29647	0.590399	0.988013	0	0	0	1.23398	0.81773	1.13594	0.762115	1.04248	0
yliL	JW5969	0	0	0	0	0	0	0	0	0	0	0	0	0	0
rybA	JWR0226	2.95745	3.13691	3.11856	2.7866	3.00217	2.85998	2.81928	2.78545	2.81182	2.80953	2.96806	2.59969	2.92362	2.94943
mntR	JW0801	1.93174	1.95181	1.93461	1.71788	1.96843	1.8056	1.8165	1.66915	2.03093	1.8658	1.97302	1.79643	1.86982	1.84688
ybiR	JW0802	1.64277	1.57168	1.57741	1.53097	1.64564	1.56193	1.56996	1.42146	1.77006	1.60321	1.61239	1.48854	1.56594	1.58601
ybiS	JW0803	2.49534	2.47642	2.37379	2.50566	2.37379	2.53432	2.26084	2.31244	2.41679	2.63753	2.40991	2.53432	2.4638	2.54292
ybiT	JW0804	2.2574	2.0917	2.33365	2.12381	2.23618	2.26715	2.17484	2.15649	2.22128	2.25453	2.24708	2.24306	2.29925	2.26256
ybiU	JW0805	1.09408	0.781609	1.19212	0.950745	1.2271	1.34693	1.23742	1.07573	0.86073	1.06255	1.16059	1.24143	1.23742	1.05509
ybiV	JW0806	1.7454	1.77178	1.77292	2.21669	1.87727	2.21612	1.75687	2.07106	1.63647	2.07909	1.78668	2.15878	1.85835	2.12725
ybiW	JW0807	0	0	0	0	0	0	0	0	0	0	0	0	0	0
ybiY	JW0808	0	0	0	0	0	0	0	0	0	0	0	0	0	0
fsaA	JW5109	0	0	0	0	0	0	0	0	0	0	0	1.05509	0.721408	0
moeB	JW0810	1.44898	1.46962	1.39107	1.54588	1.33489	1.64621	1.41401	1.57512	1.45185	1.69208	1.29418	1.61468	1.40483	1.58658
moeA	JW0811	1.86638	1.95295	1.98965	2.1112	1.76776	2.04067	1.86867	2.01487	1.95639	2.18688	1.82796	2.05959	1.88759	2.07393
iaaA	JW0812	2.1714	2.55152	2.37551	2.20408	2.20637	2.33939	1.82682	2.15764	2.30556	2.24421	2.23962	2.33996	2.15993	2.42596
yliA	JW5897	1.93977	2.34799	1.96901	2.00627	2.07737	2.24192	1.65424	2.07851	2.10661	2.12381	1.97417	2.21612	1.9799	2.33939
yliB	JW5111	2.00742	2.44087	1.8595	2.03322	2.15362	2.43342	1.67775	2.20408	1.99309	2.18	2.05271	2.30499	1.96385	2.35257
yliC	JW0815	1.73451	2.06074	1.57856	1.59117	1.85835	1.98907	1.45586	1.8056	1.80675	1.8314	1.80102	1.91052	1.73909	2.00341
yliD	JW0816	1.45988	1.63417	1.1646	1.18066	1.54244	1.57225	1.25118	1.47765	1.53785	1.50861	1.47134	1.5304	1.42261	1.61583
yliE	JW0817	0	0	0	0	0	0	0	0	0	0	0	0	0	0
yliF	JW0818	0	0	0	0	0	0	0	0	0	0	0	0	0	0
yliG	JW0819	1.99939	1.73221	1.97187	1.75113	1.94951	1.96843	1.797	1.50288	2.16681	2.27517	1.98219	2.094	2.03953	2.05787
yliH	JW0820	0	1.19384	0	0	0	0	0	0	0	0	0	0	0	0
yliI	JW0821	1.09408	1.55734	0.85557	1.18066	1.18926	1.1841	0	0.980559	0.906025	0.866464	1.07573	1.09179	0.992313	1.21162
yliJ	JW0822	1.883	1.9025	1.86064	1.99251	1.87039	2.00742	1.65424	1.92314	1.70011	1.90364	1.84918	1.88644	1.90708	1.92486
dacC	JW0823	2.00054	1.96901	1.93461	1.95754	1.76834	1.8251	1.42089	1.75171	1.80732	1.85778	1.73623	1.80331	1.85835	1.91052
deoR	JW0824	1.84803	1.84	1.79012	1.8251	1.64564	1.60493	1.66743	1.57684	1.85319	1.77751	1.73623	1.69208	1.78611	1.7712
ybjG	JW5112	1.95754	2.20178	1.57225	1.73107	1.10039	1.21162	1.13594	1.15887	1.71845	1.49428	1.48052	1.668	1.58773	1.62844
cmr	JW0826	1.2334	1.24659	1.20474	1.01209	0	0	1.02815	0.721408	1.12676	1.12676	0.938132	1.09408	0.99432	1.0895
ybjH	JW0827	1.14052	1.19384	1.28214	1.42891	0	1.24716	1.31883	1.29705	1.32686	1.25462	1.12103	1.24831	1.113	1.36298
ybjI	JW5113	1.58773	1.52237	1.60321	1.711	1.45357	1.49428	1.59461	1.64621	1.58314	1.55218	1.47192	1.58028	1.55333	1.56537
ybjJ	JW0829	1.35839	1.19384	1.3131	1.19958	1.16575	1.1411	1.26494	1.28329	1.41401	1.21276	1.25634	1.17836	1.29189	1.21162
ybjK	JW5114	0.863597	0	0.85557	0	0.769855	0	0.85557	0	0.998333	0	0.826043	0.729052	0.772435	0
rybB	JWR0227	1.3647	1.6508	1.33947	0	0	0	0	0	1.10899	0	1.25634	0	1.43064	0
ybjL	JW0831	1.41114	1.54932	1.49428	1.61009	1.03789	1.26953	1.19442	1.37502	1.13364	1.32801	1.18926	1.36585	1.23799	1.31482
ybjM	JW0832	0	0	0	0	0	0	0	0	0	0	0	0	0	0
grxA	JW0833	0.863597	1.18524	0.888251	0	0.901438	1.09179	0	0.950745	0.709367	1.13192	1.07573	1.33661	0.794414	1.2615
ybjC	JW0834	1.89676	1.91224	1.76088	1.96499	1.76891	1.99939	1.73909	1.91167	1.73623	2.0057	1.85835	2.06017	1.74712	1.98162
nfsA	JW0835	1.98907	2.1347	1.83599	2.17484	1.81248	2.11234	1.77923	2.05271	1.8314	2.16394	1.87039	2.22357	1.77579	2.18401
rimK	JW0836	1.65424	1.58028	1.61583	1.50689	1.39107	1.38419	1.44898	1.40025	1.5734	1.5453	1.54244	1.61583	1.46504	1.42547
ybjN	JW0837	1.91626	1.67603	1.66915	1.59347	1.85835	1.82682	1.72247	1.40082	1.78095	1.63131	1.82854	1.72247	1.85835	1.74827
potF	JW0838	2.23962	2.47814	2.22185	2.02519	2.18458	2.20178	1.9002	1.80675	2.12725	2.09113	2.13241	2.20064	2.21497	2.16681
potG	JW5818	1.85835	1.77694	1.86064	1.59347	1.78267	1.8595	1.51262	1.49428	1.69265	1.69208	1.78095	1.8681	1.81822	1.76604
potH	JW0840	1.59576	1.40025	1.5453	1.38133	1.49485	1.66513	1.27927	1.19499	1.41401	1.46962	1.43809	1.58773	1.49944	1.59633
potI	JW0841	1.40197	1.36126	1.34005	1.12963	1.35725	1.49428	1.13708	1.03216	1.30278	1.3819	1.31941	1.37559	1.31081	1.46848
ybjO	JW0842	1.13192	1.02127	1.09408	1.18926	1.17951	1.15371	0.81773	0.643433	1.18926	1.15658	1.01439	1.01783	1.05853	0.960492
rumB	JW0843	1.38591	1.45988	1.47478	1.47364	1.41057	1.47306	1.32686	1.10784	1.5453	1.62443	1.44612	1.48224	1.44784	1.5281
artJ	JW0844	2.93796	2.66447	2.80265	2.64326	2.97064	2.71321	2.52056	2.09801	2.90126	3.01708	3.08416	2.90298	3.10136	2.99529
artM	JW0845	2.06017	1.67603	1.88644	1.73221	1.63589	1.62844	1.8056	1.59117	1.99481	1.84344	1.81879	1.72304	1.78668	1.75744
artQ	JW0846	2.06074	1.73336	1.99079	1.83828	1.71845	1.8056	1.89103	1.77923	2.04927	2.03551	1.90823	1.90364	1.7884	1.9002
artI	JW0847	2.35544	2.20178	2.29925	2.28091	2.03781	2.29409	2.22128	2.17828	2.36289	2.438	2.18	2.32849	2.08138	2.33365
artP	JW0848	2.47814	2.04813	2.39099	2.29237	2.31531	2.25453	2.28893	1.92314	2.52802	2.50967	2.25625	2.32161	2.30671	2.39672
ybjP	JW0849	1.94837	2.24593	1.69495	2.14732	1.95869	2.01487	1.4788	1.89103	1.83255	2.05845	1.84975	2.02519	1.82739	2.05099
ybjQ	JW0850	1.90708	2.16222	1.91568	2.07622	1.89848	2.04182	1.82739	1.96901	2.03953	2.21153	1.97417	2.01487	1.93461	2.18458
ybjR	JW0851	1.8486	1.92887	1.7368	1.88128	1.75171	1.9002	1.56537	1.8228	1.8079	1.88128	1.83599	1.88759	1.797	1.82854
ybjS	JW5819	1.53556	1.30393	1.47478	1.3819	1.54358	1.41573	1.35782	1.23168	1.5734	1.4702	1.51606	1.42891	1.45873	1.32227
ybjT	JW5116	1.63647	1.55792	1.65883	1.59977	1.7626	1.66628	1.49944	1.4702	1.75859	1.56537	1.71845	1.59805	1.73967	1.56537
ltaE	JW0854	2.07851	2.01029	2.15878	2.01717	2.17484	2.05214	1.96901	1.89848	2.14044	1.99653	2.13241	1.99538	2.06991	2.05845
poxB	JW0855	2.00169	2.10546	1.82739	1.57913	2.31531	1.82682	1.668	1.63761	1.69437	1.43064	2.04182	1.59863	2.02978	1.58716
hcr	JW5117	0	0	0	0	0	0	0	0	0	0	0	0	0	0
hcp	JW0857	0	0	0	0.513523	0	0	0	0	0	0	0	0	0	0
ybjE	JW0858	1.7821	1.27583	1.74081	1.39165	1.55333	1.5453	1.54186	1.21506	1.79643	1.4788	1.68004	1.5883	1.72533	1.65137
aqpZ	JW0859	0.980559	1.32342	1.02127	1.15658	1.11816	0	0	0	0.966799	0	1.01439	0.896851	1.06713	1.25347
ybjD	JW0860	1.16059	1.13364	1.05108	1.31081	1.20474	1.30851	1.03216	1.16059	1.17206	1.3217	1.18983	1.33374	1.1669	1.22079
ybjX	JW0861	2.5326	2.53031	2.24536	2.38927	2.01315	2.12094	1.84746	1.99481	2.38296	2.53776	2.19089	2.49534	2.17828	2.32161
macA	JW0862	1.58314	1.45988	1.66915	1.56537	1.69724	1.52294	1.54186	1.54588	1.63704	1.42261	1.68061	1.45185	1.625	1.53556
macB	JW0863	1.24659	1.18639	1.37502	1.3561	1.28329	1.19442	1.07573	1.20244	1.25863	1.1474	1.30966	1.17951	1.31941	1.11816
cspD	JW0864	2.00742	2.36289	1.86064	1.83886	1.93919	2.08138	1.73221	2.07909	1.58486	1.35782	1.87211	1.88816	1.97417	1.82968
clpS	JW0865	2.2402	2.21038	2.31703	2.21153	2.51368	2.21669	2.02749	2.21325	2.33939	2.09916	2.36977	2.14044	2.40188	2.15018
clpA	JW0866	2.54694	2.83361	2.58019	2.81182	2.59567	2.65243	2.2551	2.76538	2.49992	2.59969	2.51827	2.54235	2.53318	2.65243
serW	JWR0025	2.35544	2.60943	2.57331	2.3606	2.24593	2.11234	1.91167	1.67889	2.19777	2.29409	2.29409	1.93747	2.69543	2.49763
infA	JW0867	3.05893	2.70862	2.85138	2.7499	3.00217	2.82329	2.79978	2.51655	3.04747	2.80437	2.97867	2.74531	3.0446	2.7866
aat	JW0868	1.55218	1.58028	1.42433	1.5539	1.59117	1.59805	1.23799	1.17034	1.56193	1.61755	1.50058	1.63303	1.57454	1.63761
cydC	JW0869	1.72189	2.11177	1.6594	2.18516	1.75228	2.13012	1.58142	1.95353	1.797	2.22701	1.73623	2.18229	1.77694	2.25281
cydD	JW0870	1.7454	2.07163	1.66055	2.16681	1.72075	2.13069	1.53269	1.94149	1.80847	2.27575	1.72763	2.21669	1.81879	2.25396
trxB	JW0871	2.36232	2.34856	2.3606	2.48903	2.22185	2.56299	2.23389	2.45635	2.34799	2.55783	2.29409	2.60829	2.30785	2.51655
lrp	JW0872	2.88177	2.55382	2.76538	2.61173	2.81526	2.70403	2.60141	2.5693	2.73557	2.43284	2.75219	2.54292	2.74531	2.48559
ftsK	JW0873	2.14044	1.95295	2.15076	1.90364	2.1026	1.86867	2.07622	1.85434	2.26543	1.96499	2.09973	1.85835	2.13012	1.93633
lolA	JW0874	2.46782	2.50738	2.40991	2.49763	2.38984	2.26715	2.31531	2.19089	2.49992	2.37149	2.40991	2.30957	2.45578	2.39787
ycaJ	JW0875	2.02519	1.84058	1.98277	1.89103	1.89963	1.70355	1.95295	1.66915	2.07278	1.8658	1.85835	1.77235	1.92199	1.79012
serS	JW0876	2.49648	2.43169	2.71722	2.6983	2.46782	2.24306	2.49018	2.61173	2.50222	2.31989	2.50222	2.25109	2.37723	2.21268
dmsA	JW5118	0	0	0.752942	0.675922	0	0	0	0	0	0	0	0.493343	0	0
dmsB	JW0878	0	0	0	0	0	0	0	0	0	0	0	0	0	0
dmsC	JW0879	0	0	0	0	0	0	0	0	0	0	0	0	0	0
ycaC	JW0880	1.60493	2.07278	1.02127	1.07573	1.87039	1.83542	1.31138	1.39107	1.08089	1.23168	1.68176	1.53556	1.38591	1.57741
ycaD	JW0881	1.76547	1.8228	1.79987	1.84688	1.4249	1.4788	1.31941	1.60321	1.95697	1.67545	1.78095	1.69208	1.75343	1.51893
ycaM	JW5119	0	0	0	0	0	0	0	0	0	0	0	0	0	0
ycaN	JW0883	0	0	0	0	0	0	0	0	0	0	0	0	0	0
ycaK	JW0884	0.909465	0	0	0	0	0	0	0	0	0	0	0.775493	0	0
pflA	JW0885	1.97417	1.91282	1.85376	1.8079	1.75343	1.85491	1.60321	1.53441	1.87784	1.95295	1.85835	2.00513	1.73451	1.94779
pflB	JW0886	2.92649	3.16099	2.81526	3.22004	2.99529	3.0532	2.78889	2.97236	2.79233	3.0446	2.89094	3.07441	2.93051	3.07441
focA	JW0887	1.93346	2.06131	1.88759	2.00742	2.0143	2.02519	1.86982	1.8228	1.90823	2.05902	1.91454	1.9799	1.96442	2.12725
ycaO	JW0888	2.35372	1.77235	2.21268	1.68692	2.08711	1.91167	2.27632	1.68004	2.4403	2.1949	2.2574	2.08195	2.26256	2.00513
ycaP	JW0889	1.11243	1.12103	0.957626	0	1.33489	1.0098	0.785049	0.717394	1.06255	0.791929	1.25003	0.85041	1.1669	1.06312
serC	JW0890	3.17016	3.01421	3.17016	3.32267	3.25043	3.22004	2.90585	3.03543	3.17876	3.16099	3.25444	3.14035	3.24412	3.14551
aroA	JW0891	2.821	2.48616	2.84106	2.85138	2.84336	2.70403	2.69945	2.65645	2.821	2.62721	2.82845	2.71091	2.84336	2.73557
ycaL	JW0892	0.960492	0	1.06943	0.590399	1.03273	0	0.808556	0	1.17206	0	1.03675	0	1.0442	0
cmk	JW0893	2.46839	2.55439	2.438	2.18573	2.46839	2.21726	2.22185	1.84172	2.55783	2.32161	2.49648	2.31187	2.38927	2.22013
rpsA	JW0894	3.60533	3.50729	3.56118	3.42817	3.65349	3.59501	3.55488	3.45569	3.60533	3.59501	3.6168	3.52506	3.6168	3.50729
ihfB	JW0895	2.63007	2.76997	2.64555	2.56528	2.58535	2.51196	2.4403	2.58535	2.4747	2.40991	2.67078	2.49648	2.5693	2.59166
ycaI	JW5120	0	0	0.667513	0	0	0	0	0	0	0	0	0	0	0
msbA	JW0897	2.19777	2.13528	2.23446	2.01774	2.00513	2.08138	2.06533	2.01545	2.27517	2.266	2.08081	2.13528	2.12266	2.18516
lpxK	JW0898	1.88415	1.75515	1.79987	1.64736	1.72075	1.68921	1.75687	1.66055	1.96901	1.85835	1.7368	1.76547	1.74081	1.73852
ycaQ	JW0899	1.25691	1.22308	1.17034	1.22251	1.1669	1.03216	1.18352	0.875637	1.35209	1.18983	1.16059	1.18066	1.1497	1.16059
ycaR	JW0900	2.44832	2.31703	2.21268	2.31359	2.36461	2.55668	2.33652	2.33709	2.4403	2.54006	2.42711	2.50336	2.50336	2.52802
kdsB	JW0901	2.36289	2.26543	2.17484	2.31531	2.14674	2.45578	2.22242	2.39385	2.36347	2.4724	2.38869	2.56184	2.31703	2.41679
ycbJ	JW0902	1.00751	1.27583	1.02815	0.894558	0.767275	0	0	0	1.15371	1.05681	0.81773	0.643433	0.791929	0.762115
ycbC	JW0903	1.23742	1.21334	1.14052	0	1.11816	0.899144	1.0442	0.781609	1.33087	1.11243	1.17607	1.07917	1.18352	1.02413
smtA	JW0904	2.07851	2.09228	2.10604	2.09514	2.16566	1.97646	1.98047	1.87899	2.17828	2.05959	2.094	2.05271	2.11808	2.07851
mukF	JW0905	2.04411	2.06246	2.18229	2.15878	2.11177	2.03379	1.95353	1.97646	2.12725	2.06877	2.06991	2.04526	2.06533	2.07851
mukE	JW0906	2.1026	2.094	2.28893	2.2379	2.22242	2.16566	2.01029	2.04526	2.22988	2.18114	2.15649	2.16681	2.21554	2.23446
mukB	JW0907	1.95754	1.92027	2.17484	2.16738	2.03781	2.0659	1.90078	2.00513	2.0315	2.08023	1.94435	2.05329	1.99079	2.03551
ycbB	JW0908	1.70355	2.09457	1.74139	1.94435	1.754	1.68921	1.57053	1.93002	1.67603	1.80904	1.58544	1.58028	1.69208	1.81306
ycbK	JW0909	2.63638	2.93796	2.72926	2.82616	2.84393	2.67078	2.54006	2.70403	2.5693	2.61173	2.72754	2.73385	2.73098	2.78889
ycbL	JW0910	2.27632	2.44202	2.27632	2.28148	2.31703	2.18573	2.12725	2.34856	2.11808	2.21153	2.30556	2.31244	2.28664	2.24478
aspC	JW0911	3.15812	3.0532	3.03887	3.3995	3.22004	3.28483	2.89324	2.94599	3.16099	3.14035	3.26018	3.14551	3.25043	3.17876
ompF	JW0912	3.86792	2.40991	3.7544	3.33185	3.96425	3.64088	3.50729	2.29237	3.92411	3.12774	3.99119	3.48894	3.96425	3.31235
asnS	JW0913	2.51712	2.46438	2.66218	3.08416	2.43342	2.67135	2.11636	2.50795	2.41908	2.74417	2.46438	2.68569	2.44259	2.55668
pncB	JW0914	2.47928	2.49992	2.25281	2.25109	2.5607	2.42596	2.42596	2.39672	2.39099	2.4403	2.4724	2.43284	2.46438	2.45176
pepN	JW0915	2.43284	2.45176	2.46839	2.74417	2.54063	2.62147	2.26256	2.55898	2.37379	2.54694	2.38067	2.52171	2.44316	2.55726
ssuB	JW0916	0	0	0	0	0.894558	0	0	0	0	0	0	0	0	0
ssuC	JW5121	0	0	0	0	0	0	0	0	0	0	0	0	0	0
ssuD	JW0918	0	0.935265	0	0	0	0.643433	0	0	0	0	0.518711	0.81773	0	0
ssuA	JW0919	0	1.51148	0	0	0	0	0	0	0	0	0	0.550997	0	0
ssuE	JW0920	0.741475	2.00341	0	0	0	0	0	0	0	0.964792	0.643433	0.729052	0	0
ycbQ	JW5122	0	0	0	0	0	0	0	0	0	0	0	0	0	0
ycbR	JW0922	0	0	0	0	0	0	0	0	0	0	0	0	0	0
ycbS	JW0923	0	0	0	0	0	0	0	0	0	0	0	0	0	0
ycbT	JW0924	0	0	0	0	0	0	0	0	0	0	0	0	0	0
ycbU	JW0925	0.580594	0	0	0	0	0	0	0	0	0	0	0	0	0
ycbV	JW5123	0	0	0	0	0	0	0	0	0	0	0	0	0	0
ycbF	JW5124	0	0	0	0	0	0	0	0	0	0	0	0	0	0
pyrD	JW0928	2.23102	1.98391	1.93461	1.95754	2.50795	2.3606	1.96901	1.75228	2.37379	2.33709	2.44316	2.45635	2.28893	2.28893
ycbW	JW5125	1.68692	1.797	1.8228	1.76604	1.45472	1.41687	1.3475	1.51664	1.46504	1.51664	1.46102	1.5453	1.53441	1.5562
ycbX	JW5126	1.84172	1.92084	1.87555	1.9002	1.99653	1.98965	1.72247	1.94263	1.96901	2.07278	1.91568	1.98047	1.95353	2.03609
ycbY	JW0931	2.05271	1.85319	2.21325	1.94435	2.13642	1.93174	1.98047	1.70756	2.12782	2.02634	2.05329	1.9541	2.07106	1.96327
uup	JW0932	2.1026	1.76031	2.20178	1.90536	2.08711	1.94837	2.01086	1.7454	2.15878	2.01659	2.1003	1.96499	2.08138	1.94837
pqiA	JW0933	1.46561	1.20703	1.53556	1.04879	1.42547	1.19499	1.27985	0.982853	1.38591	1.0872	1.38419	1.16862	1.3733	1.13708
pqiB	JW0934	1.69437	1.43809	1.70871	1.43064	1.72075	1.65481	1.57168	1.34234	1.72075	1.55562	1.66857	1.58888	1.66227	1.55677
ymbA	JW5127	1.60608	1.34463	1.40025	1.37445	1.4874	1.48396	1.33431	1.35151	1.40426	1.40082	1.48224	1.46848	1.44841	1.32342
rmf	JW0936	2.40991	3.45569	2.31703	2.63237	2.61803	2.66275	1.92199	2.92362	2.09973	2.4724	2.48559	2.48616	2.40188	2.63007
fabA	JW0937	2.76997	2.1628	2.63007	2.22988	2.30556	2.2058	2.41621	1.92486	2.57044	2.28893	2.4747	2.20178	2.48387	2.11292
ycbZ	JW0938	2.04526	1.93977	2.07106	2.03379	2.04755	2.04182	1.94837	1.85491	2.15076	2.16566	2.08138	2.06074	2.09056	2.0659
ycbG	JW0939	1.45988	1.19442	1.56308	1.32801	1.38133	1.27067	1.30106	1.26666	1.39337	1.32227	1.3561	1.25003	1.34234	1.16231
ompA	JW0940	3.99119	4.03247	3.81632	3.96425	3.91436	3.96425	3.75899	3.99119	3.85187	3.96425	3.9006	3.94647	3.91436	3.94647
sulA	JW0941	1.87555	1.66055	2.20178	1.92887	1.99653	1.91224	1.77178	1.45185	1.87899	1.76891	1.90823	1.85835	1.98907	1.84746
yccR	JW0942	1.16059	1.15371	0.988013	0	1.03789	0	0	0.869904	1.19442	1.00751	1.03675	0.81773	1.05509	0
yccS	JW5128	1.64335	1.54989	1.5648	1.28214	1.31195	1.21276	1.38591	1.19728	1.7454	1.59461	1.47306	1.50746	1.34291	1.34693
yccF	JW0944	1.93977	2.03379	1.90823	1.72361	1.61239	1.754	1.72304	1.66972	2.04927	2.09973	1.72075	1.97417	1.60895	1.89103
helD	JW0945	1.55333	1.68176	1.59576	1.68061	1.60608	1.64621	1.40426	1.58486	1.60321	1.668	1.51606	1.65711	1.57512	1.69208
mgsA	JW5129	2.24134	2.24708	2.21325	2.40188	2.13012	2.34397	2.04067	2.24708	2.16738	2.27632	2.16968	2.34111	2.24192	2.34397
yccT	JW0947	0.715387	0	0.950745	0	1.0872	0.781609	0	0	0.808556	0	0.877931	0	0.830343	0.866464
yccU	JW5130	2.08654	2.02347	2.18286	2.16968	2.07851	2.16681	1.92314	1.89103	1.95754	2.02749	2.20236	2.15993	2.16108	2.09916
yccV	JW5970	2.24192	2.57904	2.10661	2.32391	2.14732	2.09514	2.08539	2.14216	2.15878	2.22873	2.2035	2.24421	2.14961	2.29008
yccW	JW5898	2.05329	1.85376	2.12553	1.94951	1.97474	1.94951	1.98162	1.77923	2.15878	2.17484	2.04182	2.12782	1.99882	2.08711
yccX	JW5131	1.39337	1.51262	1.51606	1.25691	1.5453	1.18524	1.35839	1.1411	1.50058	1.32227	1.47306	1.21678	1.4788	1.60837
yccK	JW0952	1.88472	2.00341	1.80102	2.11177	1.63188	1.754	1.61239	1.70871	1.73623	1.82166	1.7884	1.94837	1.78898	1.8658
yccA	JW0953	3.13691	3.3049	2.89668	3.3049	2.99759	3.17016	2.72467	3.13691	3.06295	3.29229	3.01421	3.21718	3.04747	3.40409
serT	JWR0026	1.61583	1.63417	1.92486	1.66227	0	0	0	0	1.45185	0	1.79356	1.33661	1.99079	1.64507
hyaA	JW0954	0	0.739181	0	0.906025	0	1.11071	0	0	0.538556	0.826043	0	0.634259	0	0.836649
hyaB	JW0955	0	0	0	0	0	0	0	0	0	0	0	0	0	0
hyaC	JW0956	0	0	0	0	0	0	0	0	0	0	0	0	0	0
hyaD	JW0957	0	0	0	0	0	0	0	0	0	0	0	0	0	0
hyaE	JW0958	0	0	0	0	0	0	0	0	0	0	0	0	0	0
hyaF	JW0959	0	0	0	0	0	0	0	0	0	0	0	0	0	0
appC	JW0960	0.667513	0.511792	0.590399	0	0	0	0	0	0.530363	0	0.595845	0.580594	0.529583	0
appB	JW0961	0	0	0	0	0	0	0	0	0	0	0	0	0	0
appA	JW0963	0	0.906025	0.739181	0	0	0	0	0	0	0	0.65146	0.661493	0	0
yccC	JW0964	0.752942	0.842957	0.884238	0.709367	0.721408	0.606739	0.69446	0.752942	0.69446	0.821743	0.680127	0.732874	0.574058	0.752942
etp	JW5132	0	0	0	0	0	0	0	0	0	0	0	0	0	0
yccZ	JW0966	0.477201	0	0.774729	0	0	0	0	0	0	0	0	0	0	0
ymcA	JW0967	0	0	0	0	0	0	0	0	0	0	0	0	0	0
ymcB	JW0968	0	0	0	0.671718	0	0	0	0	0	0	0	0	0	0
ymcC	JW0969	0	0	0	0	0	0	0	0	0	0	0	0	0	0
ymcD	JW5133	1.0098	0	1.21506	0	0.764695	0.894558	0.998333	0.842957	1.1646	0	1.0012	0	0	0
cspH	JW5134	1.10383	1.16231	0.998333	1.10383	0.83665	0	0	0	0.926092	0	1.05108	0	0.830343	1.04879
cspG	JW0974	1.53556	1.76088	1.84803	1.76604	1.3217	1.43064	1.57225	1.40197	1.65481	1.68405	1.58601	1.41057	1.62557	1.59633
ymcE	JW0975	1.06943	0	0.779315	0	0	0	0	0	0	0	0	0	0.916058	0
gnsA	JW0976	1.41114	1.29418	1.19728	0	1.07229	1.24716	1.18352	1.53785	1.17951	1.25462	1.13594	1.36585	1.41401	1.36298
yccM	JW0977	0	0	0	0.938132	0	0	0	0	0	0.767275	0	0	0	0.732874
torS	JW5135	0	0	0	0.643433	0	0	0	0	0	0	0	0	0	0
torT	JW0979	0	0.729052	0	0	0	0	0	0	0.627706	0	0	0	0	0
torR	JW0980	0.863597	0	0.930679	0	0.977979	0	0	0	0	0	0.85041	0.835389	0.923225	0
torC	JW0981	0	0	0	0	0	0	0	0	0	0	0	0	0	0
torA	JW0982	0	0	0	0	0	0	0	0	0	0	0	0	0	0
torD	JW0983	0	0.590398	0	0.598569	0	0	0	0	0	0	0	0.675922	0	0
cbpM	JW0984	1.12676	1.38591	1.1841	1.18926	0.61897	0	1.15142	1.29705	1.23398	1.18983	0.988013	1.22882	0.762115	0
cbpA	JW0985	1.64392	1.80962	1.62443	1.75171	1.28443	1.24716	1.54244	1.71845	1.55218	1.62443	1.3217	1.50116	1.40025	1.44669
yccE	JW0986	0	0	0	0	0	0	0	0	0	0	0	0	0	0
agp	JW0987	1.09408	1.38591	1.09408	1.20703	1.19212	1.32457	0	1.05681	0.875637	1.11243	1.12676	1.21276	1.1497	1.10383
yccJ	JW0988	1.5453	1.87555	1.37559	1.37445	1.71043	1.61755	1.13823	1.62041	0.866464	1.12906	1.54358	1.4444	1.42261	1.1841
wrbA	JW0989	2.00799	2.42309	1.89504	2.02519	2.38984	2.15878	1.62844	1.98506	1.39509	1.63188	2.10088	1.93862	1.99939	1.96385
ymdF	JW5136	1.35037	2.38927	1.19212	1.20703	1.29418	1.35897	0	1.24659	0.99432	0	1.03216	1.05509	1.0442	1.11816
ycdG	JW5137	0	0	0	0	0	0	0	0	0	0	0.556762	0	0.544408	0.799383
ycdH	JW5138	0	0	0	0	0	0	0	0	0	0	0	0	0	0
ycdI	JW0993	0	0	0	0	0	0	0	0	0	0	0	0	0.667513	0
rarA	JW0994	0	0	0	0.799383	0	0	0	0	0	0	0	0	0.813143	0
ycdK	JW0995	0.842957	0	0	1.04879	1.01209	0.99432	0.866464	0	0	0	0.85041	0	1.12103	0.896851
ycdL	JW5139	0	0.72523	0	0	0.709367	0	0	0	0.546749	0	0	0	0.918638	0
ycdM	JW0997	0	1.0012	0	0	0.847926	0	0	0	0.563134	0	0.621416	0	0.973106	0
ycdC	JW0998	1.36585	1.19499	1.32227	1.22308	1.43981	1.33431	1.1841	1.05853	1.38591	1.30221	1.36355	1.31081	1.38133	1.33603
putA	JW0999	0.971386	1.02413	0.938132	0.923225	0.950745	1.15486	0.86073	1.08491	0.973106	1.13192	0.894558	1.21334	0.951892	1.05681
putP	JW1001	2.19089	1.54186	2.29008	1.67488	2.04813	1.73909	1.72361	1.44096	2.20408	1.69265	2.19204	1.72361	2.15649	1.68176
ycdN_1	JW5141	1.97417	1.12906	2.55382	1.71788	2.37379	1.70355	2.05787	1.5562	2.42596	1.41343	2.24708	1.24143	2.49648	1.5281
ycdN_2	JW1002	1.75515	0.938132	2.29008	1.28845	2.09572	1.42375	1.77178	1.39107	2.10661	1.1669	2.02462	1.03216	2.16108	1.07917
ycdN	JW5141+JW1002	1.7821	0.971386	2.31703	1.3561	2.13012	1.46332	1.8165	1.42146	2.15878	1.22251	2.06074	1.06025	2.19662	1.10383
ycdO	JW1003	1.93977	0	2.4403	1.65711	2.27403	1.78668	2.00054	1.66055	2.30556	1.46389	2.22873	1.41057	2.32505	1.11816
ycdB	JW1004	1.65424	0	2.10661	1.3819	1.926	1.46332	1.75687	1.37502	2.05443	1.25462	1.96327	1.12906	2.05443	0.880224
phoH	JW1005	1.81134	1.38591	1.17034	0	1.71043	1.08376	1.31941	1.19728	1.59347	0.85041	1.63188	1.03216	1.59576	0.69446
ycdP	JW1006	0.741475	0	0	0	0	0	0.901438	0	0	0	0	0	0.83665	0
ycdQ	JW1007	0	0	0	0	0	0	0	0	0	0	0	0	0	0
ycdR	JW5142	0	0	0	0	0	0	0	0	0	0	0	0	0	0
ycdS	JW1010	0	0	0	0	0	0	0.930679	0	0	0	0	0	0	0
ycdT	JW5143	0	0	0	0	0	0	0.863597	0	0	0	0	0	0	0
ymdE	JW5145	0	0	0	0	0	0	0	0	0	0	0	0	0	0
ycdU	JW1015	0	0	0	0	0	0	0	0	0	0	0	0	0	0
serX	JWR0027	2.35544	2.52171	2.61115	2.42309	2.22242	2.08138	1.8165	1.87899	2.09113	2.266	2.33652	2.07393	2.69945	2.49763
ycdW	JW5146	2.17254	2.17254	2.1628	2.36232	2.30556	2.45979	1.99538	2.29295	2.29065	2.35544	2.2574	2.35888	2.26256	2.38755
ycdX	JW1017	2.36347	2.41621	2.40991	2.51712	2.42309	2.56528	2.29008	2.44259	2.37551	2.59166	2.42883	2.56528	2.42252	2.60714
ycdY	JW1018	2.14216	2.03781	2.05787	2.18688	2.03035	2.31703	2.00169	2.19204	2.10833	2.29008	2.08138	2.25396	2.13642	2.20236
ycdZ	JW5147	2.04526	1.82968	1.93575	1.89103	1.926	1.8595	1.84803	1.73336	2.03953	1.82223	1.98277	1.81134	1.97417	1.81936
csgG	JW1020	0	0	0.643433	0	0	0	0	0	0	0	0	0	0	0
csgF	JW1021	0	0	0	0	0.86073	0	0	0	0	0	0	0	0	0
csgE	JW1022	0	0	0	0	0	0	0	0	0	0	0	0	0	0
csgD	JW1023	0	0	0.777022	0	0.930679	0	0	0.709367	0	0	0	0	0	0
csgB	JW1024	0	0	0	0	0	0	0	0	0	0	0	0	0	0
csgA	JW1025	0.567139	0	0.732874	0.85041	0	0	0	0	0	0	0.570599	0	0	0
csgC	JW1026	0	0	0	0	0	0	0	0	0	0	0	0	0	0
ymdA	JW1031	0	0	0	0	0	0	0	0	0	0	0	0	0	0
ymdB	JW1032	1.79987	1.97187	1.7368	1.93575	2.08711	1.93346	1.49944	1.83083	1.8165	1.8744	1.94435	1.89504	1.91282	1.89103
ymdC	JW5150	1.18926	1.44898	1.05509	1.3045	1.42547	1.31425	1.00751	1.12103	1.2615	1.36699	1.31081	1.37674	1.3217	1.36355
mdoC	JW1034	1.62557	1.4421	1.4335	1.15887	1.45472	1.27985	1.3217	1.00464	1.63761	1.47134	1.53556	1.53556	1.4788	1.44784
mdoG	JW1035	2.5177	2.63925	2.52802	2.77972	2.49648	2.7499	2.08654	2.48387	2.47584	2.8382	2.47584	2.77972	2.46667	2.80552
mdoH	JW1037	2.24306	2.18745	2.29065	2.4403	2.15477	2.44718	1.89103	2.21325	2.21325	2.45979	2.21038	2.45864	2.18573	2.41908
yceK	JW5151	1.55333	1.6508	1.49428	1.58601	1.32801	1.53097	1.1646	1.42146	1.06713	0	1.3217	1.36585	1.20474	0
msyB	JW1039	2.09457	2.36347	2.29123	1.95009	2.26543	2.05845	1.80675	1.88071	1.92027	1.66857	2.08195	1.81191	1.9541	1.82968
mdtG	JW1040	0.880224	1.06255	0	0.950745	0	0	0.799383	0.799383	0.906025	1.12906	0.636094	0.615913	0.566646	0.880224
lpxL	JW1041	1.711	1.77751	1.73852	1.63188	1.754	1.69151	1.65424	1.539	1.8165	1.84516	1.75629	1.76604	1.81936	1.8658
yceA	JW1042	2.12094	2.00513	2.07851	1.87555	2.44202	2.20637	1.93461	1.8423	1.95295	2.01717	2.32448	2.15993	2.27919	2.16681
yceI	JW1043	2.25453	2.64154	1.90938	2.27517	1.85835	2.12094	1.66857	1.8142	1.797	2.0917	1.88587	2.17484	2.03035	2.40475
yceJ	JW1044	1.50689	1.88759	1.19728	1.53097	1.113	1.33431	0.752942	0.909465	1.05108	1.12103	1.17836	1.41573	1.26666	1.71444
yceO	JW1045	0	0	0	0	0	0	0	0	0	0	0	0	0	0
solA	JW1046	1.80904	2.04927	1.87555	2.35372	1.83599	2.32391	1.50517	2.11292	1.6766	2.17484	1.87383	2.38181	1.88071	2.31531
yceP	JW5152	1.95869	2.34856	1.86122	2.11177	1.32801	1.50861	1.5132	1.67087	1.72075	1.80904	1.7368	1.69265	1.44898	1.77923
dinI	JW1048	2.22013	2.06475	2.22242	2.01831	2.20752	2.31703	2.19662	2.03666	2.25625	2.26715	2.38124	2.32907	2.22414	2.23446
pyrC	JW1049	2.71321	2.60026	2.5693	2.65645	2.97236	2.91789	2.54694	2.5263	2.79061	2.8296	2.89324	2.94083	2.78144	2.89324
yceB	JW1050	1.85835	1.97302	1.67603	1.95869	1.56193	1.66685	1.582	1.81535	1.8251	1.79414	1.7282	1.75515	1.58028	1.72361
grxB	JW1051	2.1112	2.94943	2.02978	2.72181	2.49763	2.79233	1.98219	2.63237	1.96901	2.5779	2.37149	2.68741	2.24306	2.79405
mdtH	JW1052	0.86073	1.12963	0.998333	1.43064	0.470283	1.13192	0.739181	1.24716	0.732874	0.930679	0.942145	0.913478	0.85557	1.15142
rimJ	JW1053	2.19834	2.11234	2.20236	2.32448	1.95926	2.08711	1.80732	2.10661	1.99538	2.11177	2.02519	2.06647	2.09113	2.13814
yceH	JW1054	1.94951	2.01029	2.02347	2.1949	1.72075	1.95009	1.64392	2.01602	1.85376	2.03609	1.78898	1.95467	1.83255	2.01774
mviM	JW1055	1.58773	1.64163	1.64507	1.797	1.36298	1.63073	1.18524	1.63073	1.45988	1.57684	1.45185	1.59002	1.52466	1.63073
mviN	JW1056	1.60665	1.49944	1.67603	1.28959	1.47306	1.28787	1.39107	1.21506	1.63819	1.4788	1.50116	1.38419	1.53556	1.39509
flgN	JW1057	2.77972	1.13364	1.94435	1.01209	2.59051	1.34693	2.64785	1.21506	2.77742	1.07229	2.62491	1.19728	2.5693	0
flgM	JW1058	3.0446	1.26551	2.29925	1.48396	2.8296	1.5453	2.76252	1.21678	2.99529	1.14912	2.91789	1.39107	2.83074	1.13823
flgA	JW1059	2.7585	0.721408	2.25281	0	2.74417	1.46332	2.37551	0.821743	2.64555	0.823893	2.71894	1.16862	2.70403	0.896851
flgB	JW1060	3.17016	0	2.69543	0.752942	3.14551	1.81076	2.81928	1.05853	3.07155	0	3.20112	1.5304	3.10136	0
flgC	JW1061	3.27853	0	2.76538	0	3.27222	1.98506	2.97064	1.20244	3.15296	0.799383	3.29439	1.59002	3.22434	0
flgD	JW1062	3.3479	0.470283	2.81756	1.05853	3.37255	1.99939	3.10136	1.3217	3.25043	0.470283	3.41269	1.65825	3.29859	0.990306
flgE	JW1063	3.4448	0.709367	2.88865	1.29475	3.53194	2.17254	3.25444	1.49485	3.36223	0.709367	3.51589	1.7884	3.3479	1.09867
flgF	JW1064	3.20112	0	2.59969	0	3.25043	1.86867	2.99759	1.20244	3.07155	0	3.22578	1.50746	3.12774	0
flgG	JW1065	3.25043	0	2.52802	0	3.26706	1.8056	3.01708	1.04535	3.1071	0	3.22578	1.47708	3.20628	0
flgH	JW5153	2.73786	0	2.04182	0	2.75219	1.17206	2.4403	0	2.53604	0	2.73557	0.837911	2.61287	0
flgI	JW1067	2.55439	0	1.97187	0	2.58535	0	2.35085	0	2.44832	0	2.60714	0.762115	2.50336	0
flgJ	JW1068	2.54694	0	1.88759	0	2.58535	0.869904	2.29409	0	2.44832	0	2.57331	0	2.45578	0
flgK	JW1069	3.02683	0	2.137	0	2.84393	0.781609	2.79978	0	2.94083	0	2.85826	0.590398	2.78144	0
flgL	JW1070	2.89324	0.65146	1.9971	0	2.64957	0.962786	2.62147	0	2.72181	0	2.7069	0.667513	2.62147	0
rne	JW1071	2.48043	2.25797	2.50795	2.36289	2.52056	2.30499	2.38869	2.23962	2.68397	2.38411	2.58019	2.36633	2.4724	2.34455
yceQ	JW5154	0	0	0	0	0	0	0.745078	0	0	0	0.56368	0	0	0
rluC	JW1072	1.89848	1.59002	1.95697	1.41286	1.79414	1.72075	1.61239	1.17206	2.00169	1.8228	1.87383	1.80503	1.8658	1.72935
yceF	JW5155	1.82223	1.83026	1.74311	1.797	1.72132	1.79127	1.52409	1.72075	1.66685	1.84574	1.69667	1.81248	1.754	1.79127
sraB	JWR0228	2.5326	2.51655	2.38296	2.40188	2.54808	2.46438	2.40188	2.49878	2.44832	2.45004	2.42137	2.38869	2.4724	2.41908
yceD	JW1074	3.45569	3.43677	3.3995	3.16099	3.3479	3.31235	3.29229	3.20628	3.48034	3.26018	3.46257	3.38115	3.37255	3.3393
rpmF	JW1075	3.43677	3.24412	3.31235	3.19654	3.28483	3.29229	3.02224	3.0962	3.31235	3.26706	3.32267	3.32267	3.32841	3.23208
plsX	JW5156	2.51139	2.27116	2.46896	2.07679	2.50852	2.00799	2.29409	1.91167	2.57331	2.12553	2.51196	2.08195	2.50566	2.11292
fabH	JW1077	2.69027	2.33652	2.63122	2.38984	2.65071	2.39844	2.36633	2.21497	2.61402	2.4036	2.60829	2.45864	2.59338	2.38869
fabD	JW1078	2.94083	2.62491	2.90126	2.72353	2.87546	2.72582	2.71091	2.5693	2.87546	2.76997	2.88865	2.76137	2.8531	2.73786
fabG	JW1079	3.14952	2.90356	3.06295	2.85998	3.11455	2.94599	3.02683	2.80552	3.16558	2.99243	3.07441	2.95745	3.14551	2.96319
acpP	JW1080	3.64088	3.55488	3.6168	3.70223	3.70223	3.77848	3.3995	3.63515	3.58698	3.67413	3.62712	3.64088	3.67987	3.67987
fabF	JW1081	2.83074	2.55668	2.8703	2.71091	2.63351	2.60943	2.46782	2.36404	2.64785	2.51368	2.61402	2.56299	2.67365	2.47928
pabC	JW1082	1.66284	1.59633	2.05845	1.83886	1.67545	1.42375	1.4874	1.50345	1.73623	1.45357	1.65883	1.50288	1.71845	1.48568
yceG	JW1083	1.60723	1.50058	1.86408	1.63188	1.59347	1.40483	1.47994	1.33775	1.72075	1.4444	1.5453	1.46102	1.62615	1.3647
tmk	JW1084	1.98965	1.87555	2.29237	2.14961	2.10432	1.93461	1.90135	1.87383	2.10948	1.91454	2.07106	1.93174	2.0659	1.95639
holB	JW1085	1.7454	1.55964	1.89562	1.59461	1.78324	1.61755	1.66915	1.4421	1.88071	1.64564	1.75687	1.56537	1.80847	1.52065
ycfH	JW1086	1.95926	1.72304	1.92486	1.80847	2.01487	1.86867	1.89103	1.75343	1.87211	1.77006	1.93575	1.86867	1.91396	1.75801
ptsG	JW1087	2.66734	2.55726	2.34856	2.48387	2.39844	2.6553	2.38927	2.43342	2.4489	2.49648	2.46667	2.61975	2.51368	2.56528
fhuE	JW1088	1.75629	1.38649	2.77341	2.67078	1.98506	2.24421	2.00283	2.4747	2.1112	2.39099	1.95295	1.71444	2.55668	1.64564
hinT	JW1089	2.28148	2.31703	2.309	2.25224	2.22988	2.27861	2.01258	2.09801	2.30671	2.29409	2.33709	2.23389	2.26428	2.30556
ycfL	JW1090	2.36863	2.38984	2.29983	2.29295	2.35429	2.43342	2.0659	2.2402	2.40991	2.42309	2.41048	2.38927	2.36232	2.48043
ycfM	JW5157	2.2207	2.10604	2.13814	2.17541	2.19318	2.22414	1.75744	2.03781	2.15076	2.13241	2.18	2.18286	2.1972	2.19376
ycfN	JW1092	1.87555	1.82395	1.7735	1.75687	1.9971	1.91282	1.5734	1.57741	2.05443	1.92199	1.93633	1.83599	1.99194	1.89103
nagZ	JW1093	2.15993	2.11808	2.02405	2.03494	2.29123	2.17369	2.00341	1.95926	2.31989	2.17541	2.2293	2.11177	2.19777	2.16108
ycfP	JW5158	2.22128	2.35085	2.0057	2.07737	2.38009	2.24478	2.04813	2.1433	2.33996	2.21268	2.30671	2.2058	2.25396	2.30671
ndh	JW1095	2.71607	2.23446	2.66275	2.60714	2.79405	2.31703	2.30097	2.24994	2.52859	2.49763	2.7671	2.43342	2.83304	2.52859
ycfJ	JW1096	2.49648	3.01708	2.01315	2.35372	1.68463	1.77063	1.69437	1.73451	2.33365	1.95353	2.08195	2.14216	2.11234	2.14044
ycfQ	JW5159	2.36977	1.55161	1.69552	1.539	2.15649	1.65596	1.77923	1.30851	2.24478	1.64564	2.11177	1.58142	2.05443	1.57856
ycfR	JW1098	0.791929	1.31826	1.66055	1.8251	1.38133	1.69151	0	1.45988	0	1.68405	1.23742	1.64965	1.32801	1.65137
ycfS	JW5820	2.11177	2.24708	1.6164	1.88186	1.5539	1.80675	1.711	1.66055	1.95295	2.07393	1.74655	2.06074	1.79872	2.16738
mfd	JW1100	1.79127	1.83083	1.66972	1.94493	1.8595	2.02519	1.59576	1.8744	1.8251	2.04927	1.83656	2.03781	1.84918	2.02634
ycfT	JW1101	0	0	0	0	0	0	0	0	0	0	0	0	0	0
lolC	JW5161	2.08711	2.11234	1.99194	2.09514	2.07851	2.13241	1.92314	1.89963	2.266	2.2551	2.10145	2.17541	2.13012	2.2293
lolD	JW5162	2.01831	1.99251	1.97302	1.9971	1.97646	2.0659	1.89103	1.88128	2.12897	2.17713	1.99538	2.1198	2.0917	2.10546
lolE	JW1104	2.07106	2.06533	1.98277	2.02577	2.01487	2.06647	1.99595	2.00513	2.23102	2.18114	2.05443	2.12897	2.0659	2.14044
ycfX	JW1105	2.13069	2.23618	2.10661	2.11808	2.13012	2.08711	2.0659	2.05443	2.2574	2.14961	2.19318	2.16738	2.13642	2.15018
cobB	JW1106	2.17369	2.1628	1.97417	2.13012	2.11177	2.21784	2.04927	2.03781	2.11177	2.21268	2.1026	2.19318	2.04067	2.19433
ycfZ	JW1107	0	0	0	0	0	0	0	0	0.670036	0	0	0	0	0
ymfA	JW5164	1.03933	0	0	0.81773	0.894558	0.888251	0	0	1.15371	0	0.826043	0	0.709367	0.842957
potD	JW1109	2.77972	2.72181	2.5177	2.52802	2.60943	2.89094	2.38984	2.47584	2.61746	2.79405	2.59625	2.83304	2.51426	2.74302
potC	JW1110	2.48903	1.99251	2.30097	2.05845	2.35544	2.38927	2.1972	1.93059	2.54923	2.4403	2.42252	2.33193	2.36289	2.27345
potB	JW1111	2.41621	1.92199	2.16394	1.99825	2.24708	2.26887	2.094	1.7798	2.44087	2.34455	2.31359	2.20178	2.33939	2.15076
potA	JW1112	2.55668	2.26543	2.36232	2.11234	2.45062	2.38984	2.20981	1.8744	2.59969	2.48158	2.42997	2.34856	2.45635	2.30785
pepT	JW1113	1.5367	1.77923	1.58601	1.8165	1.51148	1.72132	1.11071	1.73565	1.41573	1.60321	1.42662	1.65883	1.49026	1.65309
ycfD	JW1114	2.266	2.33709	2.25396	2.5693	2.10432	2.48158	2.10948	2.33709	2.26715	2.62262	2.2402	2.54694	2.27345	2.53604
phoQ	JW1115	1.97474	2.07393	1.87555	1.96557	1.77694	1.86064	1.63073	1.70871	2.05501	1.9541	1.85835	1.93919	1.8658	1.93346
phoP	JW1116	2.59166	2.77972	2.48387	2.65243	2.35659	2.49132	2.06647	2.36461	2.46323	2.5263	2.37379	2.55382	2.45062	2.55783
purB	JW1117	2.91273	2.93051	2.80953	3.31235	2.90298	3.16099	2.90126	2.94943	2.90298	3.32841	2.8789	3.22004	2.8554	3.25043
hflD	JW5165	2.63122	2.68167	2.61803	2.61287	2.76137	2.65645	2.60943	2.42309	2.76538	2.80552	2.65931	2.69371	2.71321	2.80666
trmU	JW1119	2.39844	2.47814	2.47011	2.38984	2.53318	2.48559	2.37723	2.26428	2.55152	2.68798	2.48616	2.52802	2.50738	2.61975
ymfB	JW1120	1.69495	1.68921	1.62443	1.78382	1.78382	1.797	1.58314	1.51664	1.75974	1.8658	1.79414	1.797	1.754	1.72533
ymfC	JW1121	1.64507	1.65137	1.60436	1.68176	1.83599	1.8165	1.66915	1.43809	1.8337	1.95467	1.75687	1.797	1.82796	1.8658
icd	JW1122	3.56118	3.56118	3.56864	3.6856	3.63515	3.80887	3.48894	3.65865	3.52506	3.49926	3.72803	3.67413	3.59501	3.63515
ymfD	JW1123	0	0	0	0	0	0	0	0	0	0	0	0.583862	0	0
ymfE	JW5166	0	0	0	0	0	0.894558	0	0	0	0	0	0.966799	0	0
lit	JW1125	0.884238	1.04076	0	0	1.05853	0.99432	0	0.928385	0.875637	1.03675	0.894558	1.13594	0.980559	1.03789
intE	JW1126	0	0	0	0	0	0	0	0	0	0	0	0	0	0
ymfG	JW1127	0	0	0	0	0	0	0	0	0	0	0	0	0	0
ymfH	JW1128	0	0	0	0	0	0	0	0	0	0	0	0	0	0
ymfI	JW5168	1.69552	1.85434	1.57913	1.68807	1.65424	1.93461	1.5734	1.9541	1.61869	1.8228	1.7821	1.86867	1.58773	1.75859
ymfJ	JW1130	0.593666	0	0	0	0.598569	0	0	0	0	0	0.556762	0	0	0
ymfK	JW1131	1.43809	1.09408	1.43522	1.31826	1.43522	1.37559	1.40426	1.45185	1.46561	1.43064	1.43866	1.3561	1.44382	1.30966
ymfT	JW5169	0	0	0	0	0	0	0	0	0	0	0	0	0	0
ymfL	JW1133	0	0	0	0	0	0	0	0	0	0	0	0	0	0
ymfM	JW1134	0	0	0	0	0	0	0	0	0	0	0	0	0	0
ymfN	JW1135	0	0	0	0	0	0	0	0	0	0	0	0	0	0
ymfR	JW1136	0	0	0	0	0	0	0	0	0	0	0	0	0	0
ymfO	JW1137	0	0	0	0	0	0	0	0	0	0	0	0	0	0
ymfP	JW5170	0	0	0	0	0	0	0	0	0	0	0	0	0	0
ymfQ	JW1139	0	0	0	0	0	0	0	0	0	0	0	0	0	0
ycfK	JW1140	0	0	0	0	0	0	0	0	0	0	0	0	0	0
ymfS	JW5171	0	0	0	0	0	0	0	0	0	0	0	0	0	0
tfaE	JW1142	0	0	0	0	0	0	0	0	0	0	0	0	0	0
stfE	JW5172	0	0	0	0	0	0	0	0	0	0	0	0	0	0
pin	JW1144	0	0	0	0	0	0	0	0	0	0	0	0	0	0
mcrA	JW1145	0	0	0	0	0	0	0	0	0	0	0	0	0	0
icdC	JW5173	1.85835	1.66915	1.80102	1.7712	1.77006	2.08769	1.75744	1.91224	1.64621	1.69437	1.83714	1.85835	1.67603	1.68233
elbA	JW1147	0	0	0	0	0	0	0	0	0	0	0	0	0	0
ycgX	JW1148	0	0	0	0	0	0	0	0	0.54948	0	0	0	0	0
ycgE	JW1149	2.07163	2.12668	2.15076	2.12553	2.30671	2.08195	1.8572	1.85663	2.01029	1.82395	2.15076	1.96557	2.09916	2.12782
ycgF	JW1150	2.15076	2.14216	2.0143	1.50746	1.97646	1.5734	1.83886	1.59347	2.01086	1.2787	1.99595	1.5132	2.01545	1.66628
ycgZ	JW1151	0.743768	0	0.950745	0	0.721408	1.0098	0	0.713381	0	0	0	0.574058	0	0
ymgA	JW1152	0	0	0.888251	0	0	0	0	0	0	0	0	0	0	0
ymgB	JW1153	0	0	0	0	0	0	0	0	0	0	0	0	0	0
ymgC	JW1154	0	0	0	0	0	0	0	0	0	0	0	0	0	0
ycgG	JW5174	0	0	0	0	0	0	0	0	0	0	0	0	0	0
ymgF	JW1156	0	0	0	0	0	0	0	0	0	0	0	0	0	0
ycgH_1	JW5901	0	0	0	0	0	0	0	0	0	0	0	0	0	0
ycgH_2	JW5176	0.869904	0.72523	0	0	0.81773	0	0	0	0	0	0.762115	0	0.808556	0.781609
ycgH	JW5901+JW5176	0.721408	0	0	0	0.590399	0	0	0	0	0	0.606739	0	0.574058	0
ymgD	JW5177	1.11243	2.23618	1.10784	2.4747	0	1.83542	0	1.12676	0.918638	2.14961	0	2.48616	0.709367	2.09113
ymgG	JW5178	1.57454	2.52171	1.2615	2.54292	0	2.12094	0	1.43121	1.28443	2.4036	0.951892	2.68741	1.22251	2.35257
ymgH	JW5179	0	0	0	0	0	0	0	0	0	0	0	0	0	0
ycgI	JW1162	1.05509	1.06255	0	1.31081	0	0	0	0	0	0	0.772435	0.625086	0	1.07917
minE	JW1163	2.27861	2.33709	2.25453	2.41621	1.95926	2.24536	2.15477	2.49362	1.85434	1.99653	2.00513	2.19376	2.02175	2.21325
minD	JW1164	2.4403	2.58019	2.49534	2.67135	2.20981	2.39901	2.31531	2.59969	2.1003	2.22185	2.22013	2.38296	2.31703	2.46782
minC	JW1165	2.57503	2.76997	2.61173	2.65817	2.53432	2.38067	2.44087	2.46438	2.37551	2.32219	2.48616	2.45979	2.57904	2.59281
ycgJ	JW1166	1.41687	1.73451	1.20531	1.25806	1.25175	1.45185	1.21678	1.54588	0.930679	1.33947	1.25691	1.5367	1.29418	1.5367
ycgK	JW1167	0.975399	1.40713	0.689682	1.18926	1.38133	1.77063	0	1.30851	0	1.52466	1.11071	1.48854	1.113	1.55677
ycgL	JW1168	1.88587	1.69724	1.8658	1.8572	1.79414	1.84172	1.72533	1.72075	1.93002	1.8744	1.88644	1.93174	1.93461	1.89103
ycgM	JW1169	1.81134	1.92887	1.8658	1.87555	1.77751	1.8165	1.72533	1.8314	1.83484	1.85835	1.79414	1.84688	1.73565	1.85376
ycgN	JW5180	1.46102	1.63532	1.3561	1.22423	1.36355	1.35151	1.34062	1.29131	1.45242	1.49428	1.35725	1.43064	1.38133	1.41802
hlyE	JW5181	0	0	0	0	0	0	0	0	0	0	0	0	0	0
umuD	JW1172	0.739181	0	1.36298	1.18926	0.709367	0.894558	0	0	0.813143	0	0.752942	0.835389	0.615912	0
umuC	JW1173	0.682993	0	1.17836	0.799383	0.727141	0	0	0	0.715388	0.795656	0.752942	0.775493	0.85041	0.69446
dsbB	JW5182	2.20064	1.81076	1.80962	1.67545	1.93977	1.79127	1.63131	1.4874	2.02749	1.70355	1.98907	1.72533	1.98047	1.7798
nhaB	JW1175	2.07909	1.59633	2.2035	1.78439	2.05902	1.86982	1.93461	1.84344	2.15993	1.78898	2.06131	1.83599	2.09973	1.73909
fadR	JW1176	2.05443	1.93461	2.05845	1.94493	1.98621	1.87039	1.93977	1.80732	2.05787	1.96557	2.1026	1.98047	2.16165	1.98907
ycgB	JW1177	1.52294	1.88816	1.47478	1.22595	1.96041	1.45185	1.15486	1.37559	1.26265	0.971386	1.66915	1.18123	1.62615	1.24602
dadA	JW1178	1.8228	1.60837	1.60436	1.63933	1.52409	1.18639	1.39165	2.14445	1.51664	1.35151	1.41974	1.20531	1.47994	1.07573
dadX	JW1179	1.26895	1.27583	1.17034	1.28959	1.0872	0.869904	1.00751	1.76604	1.10899	1.09752	1.05108	0.781609	1.04248	0
cvrA	JW5184	1.55333	1.5132	1.1841	1.65825	1.51262	1.52409	1.29131	1.29705	1.72075	1.625	1.51664	1.48281	1.56594	1.5367
ldcA	JW1181	1.55734	1.59748	1.71043	1.82682	1.65424	1.75457	1.52466	1.68061	1.64736	1.78955	1.66915	1.68405	1.63303	1.72533
emtA	JW5821	1.98965	1.85491	2.01487	1.75228	1.95009	1.85663	1.67832	1.4874	2.05845	1.84631	2.03379	1.92027	1.96499	1.91167
ycgR	JW1183	2.51139	0	1.39107	0	2.32448	0	2.13298	0	2.39099	0	2.32448	0	2.2316	0
ymgE	JW1184	0	0	0	0	0	0	0	0	0	0	1.08376	0	0	0
ycgY	JW1185	0	0	0	0	0	0	0	0	0	0	0	0	0	0
treA	JW1186	1.21334	1.62156	1.18524	1.14912	1.16804	0.950745	0.781609	0.99432	0.772435	0.680127	1.10096	1.08089	1.13192	1.05853
dhaH	JW5185	2.02577	2.55783	1.58028	2.02634	1.56308	2.06647	1.52466	2.06475	1.50116	2.03609	1.50288	1.98735	1.49944	1.99653
dhaL	JW5186	1.99079	2.61115	1.67087	2.04927	1.44669	2.05845	1.4874	2.15878	1.49141	1.97417	1.46102	2.02577	1.53556	2.00513
dhaK	JW5187	1.97646	2.61173	1.68463	2.06533	1.50402	2.09514	1.52638	2.12668	1.46102	1.98621	1.46332	2.03781	1.54588	2.0917
dhaR	JW5188	0.975399	0.872771	1.17836	0.923225	1.17951	0.913478	0.781609	0.932399	1.1411	0	1.0442	0.821743	1.01783	0.709367
ycgV	JW1193	0	0.846684	0	0	0	0	0	0	0.535825	0	0	0	0	0
ychF	JW1194	2.46036	2.00513	2.48444	2.39099	2.45176	2.48387	2.36748	2.16566	2.4208	2.44087	2.4403	2.48903	2.52228	2.45406
pth	JW1195	1.88644	1.72361	2.02978	1.92887	1.97646	2.03494	1.77235	1.67316	1.92027	1.95582	1.95353	2.04526	1.89103	1.98219
ychH	JW1196	1.41114	1.72361	1.22251	1.57913	0	0	0	1.25634	1.1646	1.49428	1.11587	1.18123	0	0
ychM	JW5189	0.982853	1.09752	1.10899	1.20932	0.86073	0.966799	0.962786	1.07631	1.0895	1.1904	0.960492	1.17034	1.0442	0.962786
prsA	JW1198	2.91674	2.97637	2.67594	2.92018	2.84794	3.05549	2.70117	2.76653	2.82329	2.91674	2.85826	3.079	2.81526	2.97064
ispE	JW1199	2.39901	2.58191	2.36289	2.57503	2.54235	2.59338	2.21038	2.45864	2.51426	2.58535	2.49648	2.60943	2.42883	2.5779
lolB	JW1200	2.2316	2.41621	2.22357	2.5177	2.40704	2.5263	2.03494	2.22988	2.35945	2.49878	2.35429	2.52859	2.33537	2.49018
hemA	JW1201	1.86752	1.78898	1.95181	1.61181	1.57397	1.23799	2.02003	1.57741	2.07393	1.78955	1.79471	1.56537	1.80904	1.55734
prfA	JW1202	2.14216	1.78955	2.08998	1.84	1.754	1.5734	2.15649	1.69667	2.22185	1.96729	1.96385	1.76604	2.0229	1.77178
prmC	JW1203	1.66341	1.23799	1.67603	1.23168	1.22824	0.951892	1.75801	1.22423	1.8165	1.39337	1.56193	1.28959	1.50058	1.18524
ychQ	JW1204	1.8681	1.59805	1.81076	1.61239	1.7454	1.63131	1.87039	1.61239	1.89676	1.63188	1.80102	1.56537	1.8337	1.57168
ychA	JW1205	2.18286	2.20236	2.22357	2.07851	2.15649	2.01545	2.16681	2.07163	2.19089	2.01029	2.19318	2.06647	2.17885	2.0143
kdsA	JW1206	2.29295	2.33939	2.33996	2.52859	2.13069	2.32448	2.29065	2.39787	2.2574	2.37379	2.24708	2.38984	2.29008	2.36461
ldrA	JW5957	1.38591	1.27583	1.40483	2.02634	1.01209	1.84172	1.14568	1.53441	0	1.40942	1.13594	1.33374	1.29418	1.79987
rdlA	JWR0229	2.21038	2.04927	2.27632	2.50566	2.25281	2.19433	2.04927	2.21497	2.07393	2.18114	2.16968	2.14216	2.2316	2.22013
ldrB	JW5958	1.14912	1.30393	0.998333	1.73221	0.769855	1.38419	0.930679	1.25634	0	1.41343	0.971386	1.3561	0	1.61583
rdlB	JWR0230	1.8486	2.06533	2.39787	2.48903	1.87039	1.97646	2.02003	2.05443	1.96901	2.0917	2.08195	1.98047	1.89103	2.19433
ldrC	JW5959	1.31138	0	1.40483	1.99825	1.14167	1.72132	1.23799	1.49485	0	0	1.17836	1.41573	0	1.87555
rdlC	JWR0231	1.8681	2.22701	2.27632	2.48387	1.95009	1.97646	2.03494	2.01602	2.12897	2.13241	1.89562	1.84918	1.93461	2.30785
chaA	JW1207	2.2574	2.64326	1.83599	2.36347	1.5539	2.07393	1.63532	2.1347	1.797	2.1198	1.73852	2.18401	2.03093	2.45004
chaB	JW1208	1.48281	1.54186	1.52466	1.55448	1.57454	1.43064	0.930679	1.39107	0.988013	0.998333	1.47364	1.29074	1.50116	1.37846
chaC	JW1209	1.65424	1.81134	1.66055	1.32801	1.75457	1.27182	1.38133	1.25691	1.53785	1.28959	1.70871	1.31883	1.8595	1.47765
ychN	JW1210	1.87555	1.87555	1.64564	1.79127	1.7368	2.05214	1.797	1.98506	1.81707	2.04927	1.8595	1.95582	1.89103	1.97417
ychP	JW1211	1.1497	1.47478	1.1411	1.33087	1.31253	1.24831	0.709367	1.03273	1.2787	1.36871	1.19958	1.37789	1.22882	1.31081
narL	JW1212	1.91683	1.95754	2.03035	2.03551	1.93977	2.01029	1.76318	1.91282	1.94149	2.11234	1.89676	2.00513	1.79987	1.89103
narX	JW1213	1.3217	1.40942	1.51606	1.31883	1.29418	1.17206	1.25863	1.16059	1.50918	1.39107	1.32686	1.29131	1.27583	1.1646
narK	JW1214	0	0	0	0	0	0	0	0	0	0	0	0	0	0
narG	JW1215	0	0	0	0	0	0	0	0	0	0	0	0	0	0
narH	JW1216	0	0.590398	0.470283	0.56541	0	0	0	0	0.519439	0	0	0.487578	0	0
narJ	JW1217	0	0	0	0	0	0	0	0	0	0	0	0	0	0
narI	JW1218	0	0	0	0	0	0	0	0	0	0	0	0	0	0
ychS	JW5881	0	0	0	0	0	0	0	0	0	0	0	0	0	0
rtT	JWR0232	1.89848	1.73451	2.17484	2.02634	1.81248	1.46332	1.76318	1.50918	2.1003	1.78955	2.08195	1.7884	1.98907	1.72533
tpr	JW1219	1.20474	0	1.22251	0	0	0	0	0	0	0	1.19958	0	1.113	0
tyrV	JWR0028	2.95745	3.04747	3.01708	2.68569	2.97867	2.71321	2.70117	2.50795	3.07155	2.8554	3.02683	2.68741	3.25444	3.0446
tyrT	JWR0029	2.96548	3.07155	3.03887	2.72353	3.02912	2.71321	2.72467	2.50795	3.12774	2.92018	3.05549	2.73385	3.25043	3.08416
purU	JW1220	2.5693	2.61287	2.52859	2.76252	2.54808	2.80666	2.45406	2.67479	2.47642	2.76997	2.60943	2.83361	2.58306	2.82845
ychJ	JW1221	2.29409	2.44259	2.31703	2.42997	2.39901	2.48387	2.17541	2.21554	2.29925	2.48387	2.37379	2.47814	2.42997	2.55898
rssA	JW1222	1.99194	1.81134	2.14044	1.77178	2.19376	1.63188	1.9025	1.71043	1.97646	1.55333	2.11808	1.70355	2.01602	1.68348
rssB	JW1223	1.8337	1.93977	1.85434	1.66284	1.81306	1.40541	1.58486	1.44268	1.7454	1.44497	1.75744	1.46332	1.754	1.5281
galU	JW1224	2.30671	2.48903	2.31989	2.59969	1.97646	2.32448	2.03551	2.24134	2.04067	2.36461	2.14216	2.50967	2.16738	2.43342
hns	JW1225	3.06295	3.07441	3.25043	3.18163	3.05893	3.14952	3.16558	3.42817	3.08588	3.11856	3.19654	3.15812	3.1071	2.99759
tdk	JW1226	1.70469	1.51549	1.81134	1.68921	1.87211	1.797	2.11808	1.91396	1.81822	1.82452	2.06246	2.14216	1.80904	1.83026
ychG_2	JW1227	0.701914	0.470283	0.470283	0	0	0	0	0	0.653753	0	0.667513	0.580594	0	0
ychG_1	JW5883	1.03675	0	0.938132	0	1.21162	1.38419	0	1.15142	0.884238	0	1.11587	1.29131	1.15887	0
ychG	JW5883+JW1227	0.752942	0	0.626754	0	0.631201	0	0.680127	0.667513	0.664073	0	0.813143	0.732874	0.595845	0
adhE	JW1228	2.64441	2.22873	2.37551	2.17713	2.57331	2.1949	2.46839	2.08711	2.33423	2.11234	2.45864	2.15018	2.5154	2.14216
ychE	JW1229	0	0	0	0	0	0	0	0	0	0	0	0	0	0
oppA	JW1235	3.12774	2.43284	3.14952	2.38124	3.20112	2.89324	2.74302	2.2832	2.99759	2.51426	3.21718	2.6725	3.03887	2.69371
oppB	JW1236	2.38411	1.59805	2.2551	1.47478	2.32849	1.98621	2.00341	1.50402	2.29925	1.72591	2.41105	1.89562	2.22414	1.91167
oppC	JW1237	2.46896	1.58142	2.26543	1.45988	2.36461	2.00054	2.04927	1.39165	2.36633	1.77063	2.39844	1.81306	2.36347	1.97417
oppD	JW1238	2.48158	1.59863	2.29295	1.51664	2.27919	1.96041	1.99595	1.42261	2.30785	1.65424	2.38181	1.8595	2.33996	1.83083
oppF	JW1239	2.21153	1.40082	1.89676	1.08376	1.91454	1.60608	1.73909	1.17206	2.02175	1.45472	2.07163	1.582	2.04182	1.5476
yciU	JW1240	1.90708	1.95754	1.95754	1.98277	1.7454	1.87039	1.73221	1.88186	1.87383	1.98735	1.81936	1.97417	1.84172	1.96385
cls	JW1241	1.98047	2.04927	2.03093	1.97474	1.9002	1.8165	1.61296	1.8658	1.98735	1.84688	1.88759	1.82395	1.95467	1.9002
kch	JW1242	1.09752	1.05108	0.980559	1.13078	0.990306	1.03273	0.909465	1.12275	0.923225	0.791929	1.03216	0.896851	1.00751	1.10612
yciI	JW1243	2.03494	1.99309	2.04927	2.41048	2.06934	2.05271	1.8079	2.05501	1.95754	2.13298	2.14216	2.06131	2.12381	1.93461
tonB	JW5195	2.29925	2.29983	2.54063	2.69945	2.17484	2.44832	2.17713	2.43342	2.4638	2.59281	2.27632	2.25453	2.49648	2.34455
yciA	JW1245	1.96385	1.68921	1.99825	1.46102	1.92887	1.59805	1.75859	1.27354	2.08195	1.76031	2.04239	1.88874	1.99939	1.80675
yciB	JW1246	2.15993	2.45406	2.10833	2.11808	2.07851	2.19662	2.00513	2.08711	2.19204	2.25568	2.10432	2.2551	2.1003	2.33939
yciC	JW1247	2.01029	2.27345	2.00627	2.04182	1.87784	2.10145	1.87899	1.92486	2.04927	2.17713	1.99595	2.16108	1.98047	2.17484
ompW	JW1248	0	0.721408	0	0	0	0	0	0	0	0	0	0	0	0
yciE	JW1249	0	0	0	0	0	0	0	0	0	0	0	0	0	0
yciF	JW1250	0	0.739181	0	0	0.821743	0	0	0	0	0	0.606739	0	0	0
yciG	JW1251	0	1.36126	1.03216	0	1.10899	0	0	0	0.966799	0	0.988013	0	0	0
trpA	JW1252	2.73786	2.42309	2.91273	3.03543	2.72467	2.52687	2.66619	2.83304	2.77972	2.51139	2.70862	2.4896	2.72353	2.54694
trpB	JW1253	2.84393	2.51712	3.06696	3.22578	2.92362	2.7069	2.81182	3.00217	2.92362	2.6725	2.85884	2.64441	2.8382	2.67594
trpC	JW1254	2.42309	2.2293	2.89094	2.89496	2.62262	2.33423	2.46896	2.68741	2.62721	2.30499	2.56528	2.31359	2.51655	2.33423
trpD	JW1255	2.11177	1.89562	2.82616	2.81756	2.37379	2.15993	2.18745	2.50852	2.39213	2.17828	2.32448	2.15018	2.35372	2.16968
trpE	JW1256	2.15076	1.84516	2.97637	2.8617	2.46896	2.2551	2.26256	2.55152	2.42711	2.22242	2.4403	2.21726	2.4747	2.2207
trpL	JW1257	2.04526	1.5281	3.10136	2.62147	2.61115	2.08769	2.27861	2.34856	2.42883	1.92887	2.50336	2.10432	2.6037	2.05214
yciV	JW1258	1.93461	1.89676	1.83656	1.73221	2.01545	1.96155	1.76432	1.63131	1.96901	1.9971	1.94435	1.91167	1.96557	1.9369
yciO	JW5196	2.02634	2.15362	2.01487	2.11808	1.98735	2.12209	1.83599	1.96901	2.0917	2.2402	2.03494	2.13012	2.01602	2.15076
yciQ	JW5197	0.842957	0.906025	0.767275	0	0.85041	0	0.688317	0.645841	0.813143	0.606739	0.813143	0.643433	0.643433	0.574058
rluB	JW1261	2.51196	2.21153	2.30212	2.08711	2.11234	1.96901	2.34455	2.01602	2.46438	2.29065	2.2574	2.11177	2.19777	2.00513
btuR	JW1262	1.8228	1.95869	1.625	1.84746	1.75515	1.87784	1.59576	1.84516	1.80847	1.89504	1.78955	1.92084	1.82854	1.93747
yciK	JW1263	2.03551	2.22242	1.88816	2.08769	2.0057	2.04239	1.7884	1.94435	2.02175	2.1003	2.01602	2.07393	2.0315	2.15076
sohB	JW1264	2.20178	2.18917	2.25568	2.21153	2.10546	2.33939	1.99653	2.11292	2.09228	2.21325	2.20408	2.27345	2.07163	2.23446
yciN	JW1265	2.03609	2.0659	2.09056	2.14216	2.05959	2.16681	1.96901	2.13528	1.95754	2.14216	2.09457	2.11234	2.07278	2.18573
topA	JW1266	2.60943	2.38984	2.70403	2.4747	2.63753	2.34455	2.48158	2.26543	2.6725	2.43342	2.59969	2.34397	2.59338	2.35372
cysB	JW1267	2.06074	2.12725	2.12668	2.04239	2.08769	2.11292	2.04182	2.12725	2.16968	2.07393	2.12668	2.0831	2.05501	2.12897
yciX_1	JW5198	1.75629	1.45988	1.79012	1.09752	1.9002	1.23799	1.54244	0	1.63073	1.39337	1.78955	1.31883	1.81936	1.69208
yciX_2	JW5199	1.50689	1.2271	1.51606	0	1.51262	0	1.23799	0	1.36699	0.767275	1.50288	1.06713	1.4335	1.15142
yciX	JW5198+JW5199	1.59576	1.31081	1.61181	0	1.67545	0.951892	1.35839	0.834547	1.46561	1.02127	1.60264	1.13594	1.60895	1.35495
acnA	JW1268	2.06131	1.89848	1.93633	1.29647	1.8423	1.5539	1.89103	1.64621	2.01258	1.625	1.91626	1.5453	1.80962	1.42662
ribA	JW1269	2.12094	2.00513	2.01545	1.93002	2.02405	2.05329	1.87039	1.82395	2.04182	2.05099	2.07278	2.15076	1.98162	2.0057
pgpB	JW1270	1.5367	1.50116	1.60493	1.38247	1.59347	1.36011	1.40483	1.33431	1.59347	1.43064	1.5453	1.31941	1.57684	1.41114
yciS	JW1271	2.09514	2.15477	2.15076	2.09572	2.06991	1.98965	2.00513	1.94435	2.16968	2.10088	2.06475	1.95639	2.07393	1.96442
yciM	JW1272	1.82395	1.79872	1.85491	1.85778	1.84344	1.7712	1.67889	1.711	1.87383	1.76088	1.82968	1.69437	1.81994	1.75056
pyrF	JW1273	2.21153	2.15649	2.14044	2.00742	2.30785	2.29409	2.04182	1.93174	2.28263	2.32792	2.28664	2.34856	2.18688	2.28091
yciH	JW1274	2.08711	1.94149	1.93633	1.86408	2.11234	2.1972	1.87211	1.84574	2.13012	2.21325	2.16968	2.27403	2.10088	2.09228
osmB	JW1275	2.84794	3.47346	2.50852	2.98727	1.88759	2.41621	2.19777	2.53031	2.77972	2.45062	2.36289	2.89324	2.38984	2.85138
yciT	JW1276	1.83484	1.44268	1.72648	1.56537	1.62271	1.28845	1.50058	1.49485	1.797	1.40197	1.79643	1.45472	1.61009	1.26895
gmr	JW1278	1.18983	1.42834	1.17206	1.13192	1.15486	1.05681	0.732874	0.842957	1.07631	1.25634	0.988013	1.23168	0.99432	1.23168
rnb	JW1279	2.57503	2.62606	2.5693	2.54808	2.71034	2.79405	2.41679	2.48387	2.71034	2.85826	2.67135	2.89496	2.62147	2.90126
yciW	JW5200	2.01029	2.58306	1.99251	1.96729	2.32907	2.62262	1.711	1.97646	2.17885	2.39844	2.13298	2.55439	1.93461	2.71321
fabI	JW1281	2.80552	2.73385	2.74417	2.96032	2.61173	2.93165	2.68855	2.91273	2.67365	2.99759	2.70231	2.98211	2.62835	2.821
ycjD	JW1282	0	0	0.918638	0	0	0	0	0	0.884238	0	0.918638	0	0	0
sapF	JW1283	1.50689	1.25405	1.48396	1.37502	1.5648	1.38419	1.42547	1.37674	1.63131	1.47192	1.5367	1.43064	1.47192	1.43522
sapD	JW1284	1.62615	1.49485	1.63188	1.44841	1.69724	1.48396	1.55218	1.43293	1.76031	1.66112	1.61296	1.51893	1.61755	1.52982
sapC	JW1285	1.29647	1.0012	1.17836	0.772435	1.24602	0.799383	1.14568	1.00464	1.17206	1.12103	1.13594	0.947879	1.1669	0
sapB	JW1286	1.26953	1.08376	1.23742	1.01439	1.24659	1.02127	1.18639	1.04535	1.33087	1.35839	1.25003	1.21735	1.29475	1.0895
sapA	JW1287	1.73565	1.62672	1.711	1.72533	1.82739	1.68176	1.72591	1.55677	1.85491	1.80962	1.72075	1.6508	1.79987	1.7024
ymjA	JW1288	1.80102	1.75629	1.79127	1.64793	1.90823	1.69208	1.75056	1.27526	1.89848	1.70469	1.93633	1.72533	1.89103	1.75113
puuP	JW1289	1.26953	0.69446	0.901438	0	1.5367	0.842957	1.15142	0	1.10899	0	1.36355	0.661493	1.36699	0.942145
puuA	JW5201	1.85835	0	1.65309	0	2.24708	0	1.8165	0	1.76031	0	2.09457	0	2.07393	0
puuD	JW1291	1.90708	1.0012	1.82739	1.19958	2.22988	0	1.87211	0.869904	1.89848	0.875637	2.15649	0.923225	2.0659	0
puuR	JW1292	1.93461	1.22308	1.81134	0.85041	2.03781	0	1.77235	0.909465	1.797	0.732874	2.00513	0.913478	1.92199	0
puuC	JW1293	1.49428	0	1.625	0	1.93002	0	1.55218	0	1.22079	0	1.7282	0	1.67603	0
puuB	JW1294	1.3217	0	1.42433	0	1.70355	0	1.46389	0	1.15371	0	1.5453	0	1.58028	0
puuE	JW1295	1.23742	0	0.988013	0	1.51262	0	1.32686	0	0.973106	0	1.29418	0	1.38591	0
pspF	JW1296	0.960492	0.762115	1.00751	0.808556	1.10096	0.781609	0.875637	0.680127	1.12676	0.988013	1.11587	0.926092	1.09867	1.00464
pspA	JW1297	3.16099	3.82951	2.32161	2.84336	2.13241	2.4747	2.03609	2.95115	3.05549	2.68855	2.73786	2.68798	2.70403	2.7585
pspB	JW1298	3.13175	3.67987	2.20408	2.5779	2.15764	2.22013	1.9541	2.74417	2.94197	2.5154	2.64785	2.44832	2.64957	2.46036
pspC	JW1299	2.70403	3.27222	1.69667	2.15878	1.60665	1.77579	1.42662	2.24192	2.58822	2.20178	2.10432	2.03781	2.27403	1.94951
pspD	JW1300	2.57503	3.17016	1.58028	1.97474	1.5367	0	1.27985	2.03781	2.44087	2.01717	1.90823	1.83599	2.07393	1.83083
pspE	JW1301	2.37149	2.88177	1.4249	2.02749	1.60264	2.02577	1.22251	1.93174	2.094	2.03666	1.80102	2.02634	1.87039	1.87555
ycjM	JW1302	0	0	0	0	0	0	0	0	0	0	0	0	0	0
ycjN	JW1303	0	0	0	0	0	0	0	0	0	0	0	0	0	0
ycjO	JW1304	0	0	0	0	0	0	0	0	0	0	0	0	0	0
ycjP	JW1305	0	0	0	0	0	0	0	0	0	0	0	0	0	0
ycjQ	JW1306	0	0	0	0	0	0	0	0	0	0	0	0	0	0
ycjR	JW5202	0	0	0	0	0	0	0	0	0	0	0	0	0	0
ycjS	JW1308	0	0	0	0	0	0	0	0	0	0	0	0	0	0
ycjT	JW1309	0	0	0	0	0	0	0	0	0	0	0	0	0	0
ycjU	JW1310	0	0	0	0	0	0	0	0	0	0	0	0	0	0
ycjV	JW1311	0	0	0	0	0	0	0	0	0	0	0	0	0	0
ymjB	JW5203	0	0	0	0	0	0	0	0	0	0	0	0	0	0
ompG	JW1312	0	0	0	0	0	0	0	0	0	0	0	0	0	0
ycjW	JW1313	0.81773	0.808556	0.85557	1.10383	0.869904	0.942145	0.842957	0.762115	1.00464	1.12275	0.926092	1.12906	0.938132	1.00751
ycjX	JW1314	1.35151	1.72533	1.34062	1.92486	1.45586	1.77178	1.11243	1.51664	1.41573	1.73623	1.39165	1.69437	1.54588	1.66055
ycjF	JW1315	1.15142	1.49485	1.08089	1.72533	1.20187	1.57397	1.03273	1.5281	1.15486	1.63188	1.21162	1.59977	1.26723	1.5218
tyrR	JW1316	1.76604	1.74483	1.95295	1.99825	1.87383	1.84172	1.72591	1.84631	1.76088	1.8251	1.80102	1.82452	1.84918	1.85434
tpx	JW1317	3.10939	3.13691	2.94599	3.20112	2.94083	3.20628	2.79061	3.00561	3.14035	3.23667	2.98211	3.10136	3.13175	3.20628
ycjG	JW1318	1.39509	1.47478	1.58028	1.49485	1.49657	1.28959	1.17607	1.50402	1.39623	1.27927	1.51664	1.39165	1.40082	1.22251
mpaA	JW1319	1.62615	1.52982	1.52638	1.49485	1.69781	1.4788	1.17034	1.34291	1.5304	1.37559	1.61296	1.43064	1.67603	1.44841
ymjC	JW5960	0	0	0.739181	0	0.909465	0	0	0	0	0	0.842957	0	0	0
ycjY	JW5804	0	0	0	0	0.643433	0	0	0	0	0	0	0	0	0
ycjZ	JW1321	0.913478	0	1.0442	0	0.962786	0	0.767275	0.653065	0.901438	0	0.942145	0.634259	0.85557	0
mppA	JW1322	1.41286	1.23856	1.40541	1.31941	1.15658	1.05853	1.17206	1.23168	1.19958	1.24659	1.23799	1.33775	1.20474	1.23168
ynaI	JW1323	0.942145	0.971386	0.774729	0	0.894558	0.762115	0	0.838752	0.643433	0.947879	0.772435	0.896851	0.880224	0.85213
ynaJ	JW1326	0	0	0	0	0	0	0	0	0	0	0	0	0	0
uspE	JW1327	0	0	0	0	0	0	0	0	0	0	0	0	0	0
fnr	JW1328	0	0	0	0	0	0	0	0	0	0	0	0	0	0
ogt	JW1329	0	0	0	0	0	0	0	0	0	0	0	0	0	0
abgT	JW5822	0	0	0	0	0	0	0	0	0	0	0	0	0	0
abgB	JW1331	0	0	0	0	0	0	0	0	0	0	0	0	0	0
abgA	JW5205	0	0	0	0	0	0	0	0	0	0	0	0	0	0
abgR	JW1333	0.593666	0	0.667513	0	0.869904	0	0.81773	0	0.657193	0	0.570599	0	0.81773	0
IS061	JWR0233	1.17206	1.45988	1.40541	1.19958	0	0	0	1.04535	0.866464	0	1.01439	1.23168	1.51262	1.5476
ydaL	JW1334	1.41343	1.77923	1.55218	1.61239	1.30278	1.43809	1.26551	1.34406	1.35266	1.69437	1.34406	1.59117	1.35725	1.63819
ydaM	JW5206	1.70527	1.03216	1.34234	0.982853	1.87383	1.06025	1.23856	1.0872	1.40483	0.69446	1.71043	0.680127	1.64564	0.942145
ydaN	JW1336	1.15371	1.35495	1.14912	1.46102	1.19384	1.5539	0.982853	1.42261	1.20187	1.52638	1.12275	1.45586	1.17378	1.43694
dbpA	JW1337	1.63704	1.62729	1.6766	1.35725	1.66341	1.54588	1.39623	1.0872	1.77063	1.67603	1.62443	1.48396	1.61755	1.56537
ydaO	JW1338	1.86867	1.69724	1.95754	1.71215	1.88816	1.82739	1.59633	1.51721	1.93059	1.90536	1.96385	1.93977	1.92314	1.79127
intR	JW1339	0	0	0	0	0	0	0	0	0	0	0	0	0	0
ydaQ	JW5207	0	0	0	0	0	0	0	0	0	0	0	0	0	0
ydaC	JW1341	0	0	0	0	0	0	0	0	0	0	0	0	0	0
lar	JW5208	0	0	0	0	0	0	0	0	0	0	0	0	0	0
recT	JW1343	0	0	0	0	0	0	0	0	0	0	0	0	0	0
recE	JW1344	0	0	0	0	0	0	0	0	0	0	0	0	0	0
racC	JW1345	0	0	0	0	0	0	0	0	0	0	0	0	0	0
ydaE	JW1346	0	0	0	0	0	0	0	0	0	0	0	0	0	0
kil	JW1347	0	0	0	0	0	0	0	0	0	0	0	0	0	0
sieB	JW5209	0	0	0	0	0	0	0	0	0	0	0	0	0	0
ydaF	JW1349	0	0	0	0	0	0	0	0	0	0	0	0	0	0
ydaG	JW5210	0	0	0	0	0	0	0	0	0	0	0	0	0	0
racR	JW1351	0	0	0	0	0	0	0	0	0	0	0	0	0	0
ydaS	JW1352	0	0	0	0	0	0	0	0	0	0	0	0	0	0
ydaT	JW1353	0	0	0	0	0	0	0	0	0	0	0	0	0	0
ydaU	JW1354	0	0	0	0	0	0	0	0	0	0	0	0	0	0
ydaV	JW1355	0	0	0	0	0	0	0	0	0	0	0	0	0	0
ydaW	JW5211	0	0	0	0	0	0	0	0	0	0	0	0	0	0
rzpR	JW5212	0	0	0	0	0	0	0	0	0	0	0	0	0	0
rzoR	JW5213	0	0	0	0	0	0	0	0	0.560403	0	0	0	0	0
trkG	JW1358	0	0	0	0	0	0	0	0	0	0	0	0	0	0
ynaK	JW1359	0	0	0	0	0	0	0	0	0	0	0	0	0	0
ydaY	JW1360	0	0	0	0	0	0	0	0	0	0	0	0	0	0
ynaA	JW1361	0	0	0	0	0	0	0	0	0	0	0	0	0	0
lomR_1	JW5884	0	0	0	0	0	0	0	0	0	0	0	0	0	0
lomR_2	JW5904	0	0	0	0	0	0	0	0	0	0	0	0	0	0
lomR	JW5884+JW5904	1.23742	1.36871	1.18524	1.38247	1.17951	1.38419	1.25118	1.43293	1.13364	1.35151	1.27813	1.41573	1.10899	1.18524
stfR	JW1366	0	0	0	0	0	0	0	0	0	0	0	0	0	0
tfaR	JW1367	0	0	0	0	0	0	0	0	0	0	0	0	0	0
pinR	JW1368	0	1.04076	0.942145	0	0	0	0	0	0	0	0	0	0	0
ynaE	JW1369	0	0	1.13078	0	0.950745	0	0	0	0	0	0.628755	0	0.739181	0
uspF	JW1370	1.75687	1.75687	1.58658	1.36126	1.57512	1.43064	1.65424	1.43293	1.45242	1.29074	1.47478	1.33431	1.47306	1.4788
ompN	JW1371	0.667513	0	0	0	0	0	0	0	0	0	0	0	0	0
tke8	JWR0234	1.22251	0	1.1411	0	0	0	0	0	0	0	0	0	0	0
ydbK	JW1372	2.08711	1.76088	1.51664	0.880224	1.5539	1.43809	1.60321	1.29762	1.58486	1.51721	1.5281	1.59117	1.50288	1.6164
ydbJ	JW5215	1.84918	1.82452	1.6766	1.797	1.8744	1.8423	1.34922	1.51778	1.63933	1.66227	1.7821	1.70871	1.84172	1.65424
hslJ	JW1374	2.21268	2.64441	1.78267	2.266	1.56537	2.1026	1.43809	1.64621	2.13012	2.31531	1.77063	2.33423	1.88128	2.26428
ldhA	JW1375	1.84918	2.0057	1.75113	2.34455	1.67603	2.26944	1.58486	2.07278	1.72132	2.20236	1.63188	2.13642	1.72075	2.15477
ydbH	JW1376	1.12103	0.969093	1.02127	0.982853	1.113	0	1.01783	0.838752	1.18926	1.0872	1.06255	0.85041	0.988013	0
ynbE	JW1377	1.48396	1.37846	1.44669	1.13364	1.33603	1.39107	1.41401	1.4335	1.45357	1.29131	1.42089	1.43121	1.1904	1.12103
ydbL	JW5216	1.23742	1.15371	1.27182	0	1.18926	0.85557	1.00751	0.99432	1.22595	0.894558	1.26551	1.14339	1.04248	0
feaR	JW1379	0.884238	0	0	0	1.0872	0	1.0442	0	0.664073	0	0.721408	0	0.973106	0
feaB	JW1380	0.913478	0.980559	0.988013	0	0.980559	0	0	0.821743	0.664073	0	0.918638	0	0.842957	0
tynA	JW1381	0	0	0	0	0	0	0	0	0	0	0	0	0	0
maoC	JW1382	0	0	0	0	0	0	0	0	0	0	0	0	0	0
paaA	JW1383	0	0	0	0	0	0	0	0	0	0	0	0	0	0
paaB	JW1384	0	0	0	0	0	0	0	0	0	0	0	0	0	0
paaC	JW1385	0	0	0	0.772435	0	0.709367	0	0	0	0	0	0	0	0
paaD	JW5217	0.574058	0	0	0	0	0.842957	0	0	0	0	0	0	0	0
paaE	JW1387	0	0	0	0	0	0	0	0	0	0	0	0	0	0
paaF	JW1388	0	0	0	0	0	0	0	0	0	0	0	0	0	0
paaG	JW1389	0	0	0	0	0	0	0	0	0	0	0	0	0	0
paaH	JW1390	0	0	0	0	0	0	0	0	0	0	0	0	0	0
paaI	JW1391	0	0	0	0	0	0	0	0	0	0	0	0	0	0
paaJ	JW1392	0.600202	0.511792	0.805498	0	0.845441	0	0	0	0.670036	0	0.799383	0	0.634259	0
paaK	JW5218	0.746061	0	0.869904	0	0.894558	0	0	0	0.677604	0	0.81773	0	0.880224	0
paaX	JW1394	1.22308	1.10784	1.35725	1.13594	1.41057	0.923225	1.27239	1.08089	1.35495	1.21334	1.38419	1.20531	1.33087	1.10784
paaY	JW1395	1.47478	1.15486	1.27239	1.25863	1.48052	1.37674	1.29131	1.32801	1.24659	1.21506	1.40598	1.23168	1.4444	1.17206
ydbA_1	JW5802	0.504874	0.667513	0	1.01439	0	0.894558	0	0.643433	0.483937	0.634258	0	0.600203	0	0.752942
ydbA_2	JW1402	1.17206	1.44268	1.41573	1.37502	0.962786	1.1411	1.05681	1.21678	0.617222	0.901438	0.891404	1.17034	1.12103	1.13823
ybda	JW5802+JW1402	0.504874	0.667513	0	1.01439	0	0.894558	0	0.643433	0.483937	0.634258	0	0.600203	0	0.752942
ydbC	JW1403	1.06943	0.990306	1.1646	1.113	1.21162	1.17206	0.808556	1.05853	0.675081	0	1.06255	0.926092	1.0958	0.752942
ydbD	JW5221	0	0	0	0	0	0	0	0	0	0	0	0	0	0
ynbA	JW1405	0	0	0	0	0	0	0	0	0	0	0	0	0	0
ynbB	JW1406	0	0	0	0	0	0	0	0	0	0	0	0	0	0
ynbC	JW1407	0	0	0	0	0	0	0	0	0	0	0	0	0	0
ynbD	JW1408	0	0.69446	0	0	0.727141	0	0	0	0.508515	0	0	0.52217	0	0
azoR	JW1409	1.6164	1.59977	1.61239	1.75687	1.61296	1.87211	1.41573	1.63188	1.58544	1.75343	1.60321	1.797	1.6766	1.80732
hrpA	JW5905	1.72247	1.55218	1.89848	1.87555	1.83656	1.77694	1.77923	1.76604	1.81879	1.8251	1.83828	1.84746	1.89103	1.78038
ydcF	JW1411	1.7821	2.08195	1.67775	1.80847	1.5132	1.67545	1.42834	1.59347	1.75228	1.79012	1.5367	1.8142	1.61869	1.85491
aldA	JW1412	2.28263	1.97417	1.8165	1.71272	1.93977	2.41679	2.06647	1.97646	2.27575	2.11292	2.01659	2.24478	2.20752	2.29065
gapC_2	JW1413	2.27861	2.29008	2.20408	1.72533	2.81526	1.96155	2.27403	1.89103	2.13012	1.70469	2.71607	1.91167	2.45062	2.01774
gapC_1	JW5906	2.38411	2.49992	2.47011	2.17713	2.95745	2.30499	2.29065	2.19662	2.26715	2.08941	2.80265	2.28263	2.62147	2.29925
gapC	JW5906+JW1413	2.35544	2.44259	2.40991	2.08769	2.92362	2.22013	2.29065	2.12725	2.22185	2.0057	2.77972	2.19376	2.57904	2.2207
cybB	JW5224	2.14216	2.03781	2.42252	2.21268	2.18516	2.15076	2.04927	2.01659	2.29983	2.25625	2.31531	2.20637	2.26543	2.30843
ydcA	JW1416	1.49428	1.37846	1.65309	0	1.48052	1.22079	1.36699	1.19728	1.5453	1.35151	1.41401	1.18123	1.47994	1.10039
hokB	JW5225	1.3217	0.938132	1.29647	1.40369	1.19384	1.1411	0	1.03273	0	0	1.09867	0.837911	1.1904	1.25347
mokB	JW5882	1.40197	1.23856	1.47478	1.62041	1.34693	1.30851	0	1.20244	0.99432	0	1.28787	1.21735	1.3733	1.48568
sokB	JWR0235	1.06713	1.04076	1.12103	0	0	0	0.901438	0	0	0	1.0098	0	0	0
trg	JW1417	1.57454	0	0.888251	0.487579	1.0872	0	1.40483	0	1.2787	0	1.09408	0	1.1904	0
ydcI	JW5226	2.20178	1.70641	1.94435	1.29705	2.19433	1.92027	1.98277	1.76776	2.13069	1.57741	2.10546	1.72591	2.15018	1.69208
ydcJ	JW1419	0.69446	0	0.640097	0	0	0	0	0	0	0	0	0	0	0
mdoD	JW1420	2.01086	1.97417	1.89848	1.98277	1.69781	1.90823	1.58544	1.60321	1.89848	1.97417	1.797	2.0057	1.83484	1.96499
ydcH	JW5823	0.960492	0.732874	0.930679	0	0	0	0	0	0.557672	0	0.877931	0.830343	0.615912	0
rimL	JW1423	1.23799	1.42891	1.22308	1.18983	1.45644	1.33489	0.932399	1.33947	1.25347	1.41401	1.31081	1.41687	1.30106	1.38878
ydcK	JW1424	0.732874	0	0.709367	0	1.14167	0	0	0.909465	0	0	0.842957	0.499109	0.81773	0
tehA	JW1425	1.17206	1.24716	1.30851	1.07631	1.36929	1.17206	1.24028	1.20474	1.26953	1.17607	1.31138	1.18352	1.24315	1.2615
tehB	JW1426	1.87555	1.89848	1.79127	1.84803	1.84516	2.01602	1.82739	2.02978	1.7368	1.85835	1.98965	2.06246	1.9002	1.91683
ydcL	JW1427	1.83542	1.50288	1.71215	1.34406	1.63647	1.59863	1.3733	1.54645	1.49256	1.50058	1.625	1.5367	1.66284	1.5304
yncK_1	JW5227	0	0	0	0	0	0	0	0	0	0	0	0	0	0
yncK_2	JW5961	0	0	0	0	0	0	0	0	0	0	0	0	0	0
yncK	JW5227+JW5961	0	0	0	0	0	0	0	0	0	0	0	0	0	0
ydcM	JW5228	1.56537	1.78955	1.45357	1.50861	1.58601	1.72189	1.36699	1.54645	1.4444	1.63245	1.47478	1.60723	1.50345	1.65424
ydcO	JW5229	0	0	0.772435	0	0.945012	0	0	0	0	0	0.960492	0	0.667513	0
ydcN	JW1430	1.22423	1.04076	1.35725	0.938132	1.39107	1.07573	1.50689	0.85557	1.31883	1.03789	1.31195	1.06943	1.35782	1.10899
ydcP	JW1431	1.79127	1.50689	1.8165	1.3217	1.47364	0.957626	1.64507	1.0895	1.90938	1.69495	1.61411	1.43293	1.5367	1.33661
yncJ	JW1432	1.90708	2.38984	1.19212	1.43064	0.821743	1.19499	0	1.02241	1.49256	1.05681	1.28787	1.21735	0.938132	1.07573
yncN	JW5230	1.35839	1.57225	1.58716	1.50918	1.50402	1.50918	1.33431	1.25806	1.43064	1.59576	1.42834	1.55333	1.47306	1.58773
ydcQ	JW1433	1.41401	1.54244	1.5281	1.54588	1.53097	1.59576	1.20531	1.40254	1.39623	1.47994	1.42891	1.50345	1.40541	1.49485
ydcR	JW1434	1.17206	1.05509	1.2615	1.21162	1.20531	1.07631	1.12906	1.09179	1.13594	1.1239	1.1497	1.1841	1.11587	1.0098
ydcS	JW1435	0.606739	0	0.721408	0	0	0	0	0	0	0	0.52217	0	0.732874	0
ydcT	JW1436	0.70564	0.65146	0.636761	0	0	0	0	0	0	0	0.484119	0	0	0
ydcU	JW1437	0	0	0	0	0	0	0	0	0	0	0	0	0	0
ydcV	JW1438	0	0	0	0	0	0	0	0	0	0	0	0	0	0
ydcW	JW1439	1.10612	1.26666	0.791929	0.470283	1.13364	0.875637	1.02127	0.888251	0.667513	0.781609	0.971386	0.875637	0.962786	0.85557
ydcX	JW5232	2.00169	2.18114	1.88816	1.14912	1.8595	0	1.83599	1.34406	2.20408	1.65424	2.01659	1.5132	1.89103	1.5367
ydcY	JW1441	2.18401	2.26026	2.25625	2.03609	2.07106	2.02634	2.01315	2.03035	2.35372	2.22357	2.15764	2.09457	2.02347	2.07909
ydcZ	JW1442	1.41802	1.2271	1.55333	1.39279	1.59461	1.25863	1.1474	1.32227	1.47478	1.02127	1.56308	1.33947	1.6766	1.17206
yncA	JW5233	1.99251	1.81191	2.07851	2.03609	2.23102	2.00169	1.76547	1.83255	2.00283	1.754	2.12725	1.90536	2.16222	1.8314
yncB	JW5907	1.33431	1.48396	1.29647	1.08491	1.68921	1.45242	1.14052	1.32227	1.12906	1.21506	1.54588	1.2787	1.5539	1.32457
yncC	JW1445	0.625087	0	0.779315	0	1.07229	0	0	0	0	0	0.757528	0	0.791929	0
yncD	JW1446	1.43809	1.22824	1.47708	1.20187	1.50517	1.43866	1.59633	1.44382	1.66743	1.67603	1.48224	1.51549	1.5132	1.51148
yncE	JW1447	2.85138	2.7866	3.43677	3.85187	2.90356	3.32841	2.75219	3.54456	3.01421	3.48034	2.85998	2.85884	3.22004	2.86514
ansP	JW5234	0.960492	0.799383	0.788489	0	0.680127	0	1.03273	0.717394	1.07631	0.842957	0.880224	0.913478	0.667513	0
yncG	JW1449	0	0	0	0	0.791929	0	0	0	0	0	0	0	0	0
yncH	JW5235	0	0	0	0	0	0	0	0	0	0	0	0	0	0
rhsE	JW1451	0	0	0	0.880224	0	0.894558	0	0.645841	0	0	0	0.625086	0	0
ydcD	JW1452	0	0	0	0	0.590399	0	0	0	0	0	0	0	0	0
yncI	JW1453	0	0	0	0	0	0	0	0	0	0	0	0	0	0
yncM	JW5237	0	0	0	0	0	0	0	0	0	0	0	0	0	0
ydcC	JW1455	0.70564	0	0.487578	1.56537	0.821743	1.58142	0	0.504874	0	0.888251	0	0.675922	0	1.40483
ydcE	JW1456	1.52409	1.84574	1.26265	1.18123	1.3647	1.30966	1.19499	1.62156	1.27927	1.44612	1.39165	1.5304	1.3819	1.63131
yddH	JW1457	0	0	0	0	0	0	0	0	0	0	0	0	0	0
nhoA	JW1458	1.21506	1.20932	1.05681	0.926092	1.13823	1.11243	0.913478	0.942145	1.03789	0.842957	1.06312	0.880224	1.0098	1.15371
yddE	JW1459	1.56537	1.74483	1.71272	1.90708	1.83714	1.8572	1.58601	1.754	1.64736	1.7368	1.78955	1.84918	1.75457	1.83886
narV	JW1460	0	0.930679	0	0	0	0	0	0	0	0	0	0	0	0
narW	JW1461	0	1.24716	0	0	0	0	0	0	0	0	0	0	0	0
narY	JW1462	0.880224	1.43809	0.61341	0.590399	1.00464	0.966799	0	0	0.516708	0.659486	0.617747	0.675922	0.625086	0.762115
narZ	JW1463	0.532548	1.23856	0	0	0	0	0	0	0	0	0	0.499109	0	0
narU	JW1464	0	0.606739	0	0	0	0	0	0	0	0	0	0	0	0
yddJ	JW1466	0	0	0	0	0	0	0	0	0	0	0	0	0	0
yddK	JW1467	0	0	0	0	0	0	0	0	0	0	0	0	0	0
yddL	JW1468	0	0	0	0	0	0	0	0	0	0	0	0	0	0
yddG	JW1469	1.2334	0.884238	1.09752	0.884238	1.21162	1.113	1.08089	0.950745	1.24716	1.2334	1.17951	1.14339	1.35839	1.22308
fdnG	JW1470	0	0	0	0	0	0	0	0	0	0	0	0	0	0
fdnH	JW1471	0	0	0	0	0	0	0	0	0	0	0	0	0	0
fdnI	JW1472	0	0	0	0	0	0	0	0	0	0	0	0	0	0
yddM	JW5908	1.57512	1.582	1.5453	1.29705	1.56881	1.23856	1.42146	1.15371	1.51721	1.29131	1.5648	1.20531	1.57741	1.31081
adhP	JW1474	1.89848	2.01086	1.8658	1.55448	2.137	1.69208	1.63589	1.63188	1.58601	1.37674	1.94493	1.50402	1.94435	1.53785
sfcA	JW5238	2.23332	2.4896	1.95754	2.52916	2.02462	2.30499	2.04239	2.37723	1.91052	2.29409	2.05443	2.46839	2.11808	2.40704
sra	JW5962	3.04747	3.77848	2.65645	3.00217	3.38918	3.07441	2.62262	3.2103	2.24536	2.49992	3.20628	2.97064	2.85826	3.00217
bdm	JW5239	1.89963	2.04927	1.20531	1.8658	1.78439	1.70469	1.17206	1.06025	1.3561	1.42375	1.64163	1.86982	1.74081	1.95009
osmC	JW1477	2.31359	2.5693	1.97417	2.1026	2.39959	2.18688	1.89218	2.38869	1.57397	1.69552	2.20408	2.13012	2.25453	2.1949
ddpF	JW1478	0.667513	0	0	0	1.05853	0	0.791929	0	0.69446	0	0.877931	0	1.0958	0
ddpD	JW1479	0	0	0	0	1.18926	0	1.03273	0	0.884238	0	1.01439	0	1.31081	0
ddpC	JW1480	0	0.808556	0	0	1.12275	0	1.15486	0	0.947879	0	0.957626	0	1.22251	0
ddpB	JW1481	0	0	0	0	1.113	0	1.03273	0	0	0	0.752942	0	1.12103	0
ddpA	JW5240	0.805498	0.729052	0	0	1.4874	0	1.36699	0	1.29189	0	1.29418	0	1.69724	0
ddpX	JW1483	1.15371	1.31081	0	0	1.72132	0	1.42834	0	1.61009	0	1.5648	0	1.91396	0
dos	JW1484	0.975399	0.911471	0	0.680127	1.14167	0.732874	0	0	0	0	0.880224	0.752942	0.866464	0.69943
yddV	JW5241	1.42662	1.33489	1.1646	0.894558	1.56881	1.07631	1.17607	1.08089	0.973106	0	1.3217	1.13594	1.30106	1.09867
yddW	JW1486	1.24716	1.26723	1.23799	1.11587	1.26723	1.24028	1.22595	0.971386	1.23398	1.29189	1.16231	1.16059	1.21162	1.19212
gadC	JW1487	0.791929	0	0	0	0.631201	0	0	0	0	0	0.518711	0	0.574058	0
gadB	JW1488	1.11243	0.842957	0.689682	1.31081	1.17378	1.17206	0	0.631201	0	0	0.813143	0.615913	0.980559	0.923225
pqqL	JW1489	0.553303	0	1.12103	0.513523	0.732874	0	0.741147	0	1.01783	0	0.880224	0	1.25634	0
yddB	JW1490	0	0	0.83665	0	0.574058	0	0	0	0.538556	0	0.532548	0	1.0098	0
yddA	JW5242	0	0	0.598569	0	0	0	0	0	0	0	0	0	0.808556	0
ydeM	JW1492	0	0	0	0	0	0	0	0	0	0	0	0	0	0
ydeN	JW5243	0.913478	1.33489	0	0.866464	0	1.03273	0	0	0	0	0.497956	0.837911	0.499933	0.739181
ydeO	JW1494	0	0	0	0	0	0	0	0	0	0	0	0	0	0
ydeP	JW1495	0	0	0	0	0	0	0	0.942145	0	0	0	0	0	0
ydeQ	JW1496	0	0	0	0	0	0	0	0	0	0	0	0	0	0
ydeR	JW1497	0	0	0	0	0	0	0	0	0	0	0	0	0	0
ydeS	JW1498	0	0	0	0	0	0	0	0	0	0	0	0	0	0
ydeT	JW1499	0	0	0	0	0	0	0	0	0	0	0	0	0	0
yneL	JW5244	0	0	0	0	0	0	0	0	0	0	0	0	0	0
hipA	JW1500	0.896851	0.667513	1.05853	0.894558	1.18926	1.28214	0.923225	1.12676	0.932399	1.05853	1.00464	1.02127	1.01783	0.926092
hipB	JW1501	1.16059	1.11816	1.58142	1.50918	1.47478	1.38591	1.3217	1.42375	1.35725	1.37789	1.45242	1.41802	1.19212	1.36585
ydeU	JW1502	0.869904	1.22824	1.00751	0.671718	0.930679	0.709367	0.85557	0.982853	0.996326	0.821743	0.971386	0.752942	0.918638	0
ydeK	JW1503	0.918638	1.31138	1.06025	1.09867	1.00751	0.99432	0.821743	1.06255	1.13708	1.04076	1.0098	0.950745	0.880224	0.86073
ydeV	JW1504	0	0.511792	0	0	0	0	0	0	0	0	0	0	0	0
ydeW	JW1505	0.947879	1.17951	1.08376	0.781609	1.05853	0.69446	0.926092	1.00751	1.04076	0.643433	1.04535	1.03273	0.980559	0.574058
ego	JW1506	0	0	0	0	0	0	0	0	0	0	0	0	0	0
lsrC	JW1507	0	0	0	0	0	0	0	0	0	0	0	0	0	0
lsrD	JW1508	0	0	0	0	0	0	0	0	0	0	0	0	0	0
lsrB	JW1509	0	0	0	0	0	0	0	0	0	0	0	0	0	0
lsrF	JW1510	0	0	0	0	0	0	0	0	0	0	0	0	0	0
lsrG	JW1511	0	0	0	0	0	0	0	0	0	0	0	0	0	0
tam	JW1512	1.22595	1.41057	1.20531	1.04076	1.42662	1.39165	1.14339	1.25863	1.09867	1.113	1.25806	1.29705	1.22308	0.988013
yneE	JW5245	1.22652	1.06312	1.1497	0.643433	1.49829	1.14167	1.33489	1.17378	1.36699	1.19212	1.42146	1.3217	1.37445	1.22423
uxaB	JW1514	0	0	1.55333	0	0	0	0	0	0	0	0	0	0.536995	0
yneF	JW5825	0	0.935265	0.772435	0	0.86073	0	0	0	0.957626	0.964792	0.781609	0.729052	0.762115	0.762115
yneG	JW1516	1.27067	1.32457	1.42547	1.44096	1.35725	1.43981	1.48854	1.41057	1.60321	1.5562	1.47478	1.50861	1.31138	1.4788
yneH	JW1517	1.44898	1.51606	1.63245	1.58601	1.57684	1.69208	1.60321	1.58486	1.63188	1.69667	1.61468	1.73565	1.50402	1.57913
yneI	JW5247	0.909465	1.65309	1.31425	1.96843	1.25863	1.90823	1.18926	1.9002	1.18066	1.80102	1.1904	1.93346	1.15887	1.85663
yneJ	JW1519	0.655473	0.69446	0.762115	0	0.977979	0.732874	0.932399	0.781609	0.808556	0.65146	0.732874	0.778551	0.739181	0
yneK	JW1520	0	0	0	0	0	0	0	0	0	0	0	0	0	0
ydeA	JW1521	1.34062	1.54358	1.58773	1.54588	1.51549	1.35209	1.40541	1.69724	1.47478	1.57741	1.43064	1.53785	1.48052	1.59748
marC	JW1522	1.25806	1.33603	1.28214	1.1669	1.22882	1.29647	1.05853	1.32801	1.0442	1.16804	1.22882	1.27927	1.17607	1.12275
marR	JW5248	1.28959	1.71731	1.29647	0	1.51549	1.52409	1.27239	1.06255	1.4444	1.50861	1.41401	1.60723	1.46504	1.66055
marA	JW5249	1.31195	1.70756	1.28329	1.33145	1.52466	1.91396	1.29189	1.60321	1.38649	1.98735	1.52982	2.10546	1.46561	2.15076
marB	JW1525	0	0	0	0	0	0	0	0	0	0	0	1.21735	0	0
eamA	JW5250	1.66972	1.60895	1.76088	1.38419	1.82796	1.582	1.63647	1.67488	1.81936	1.45472	1.83886	1.52065	1.77751	1.4874
ydeE	JW1527	0.93947	0.85041	1.04076	0	0.945012	0	0.962786	1.24716	0.957626	0	0.842957	0.752942	0.85041	0
ydeH	JW1528	1.37445	1.92199	1.21506	0	0	0	1.17607	0.655473	0.880224	0	0.813143	0.634259	0.781609	0.680127
ydeI	JW1529	0	1.31138	0.805498	0	0	0	0	0	0	0	0	0	0	0
ydeJ	JW1530	0	0	0	0	0	0	0	0	0	0	0	0	0	0
dcp	JW1531	1.66456	2.03838	1.91052	2.22414	1.88874	2.19777	1.65481	2.01717	1.72591	2.18745	1.88816	2.18458	1.81076	2.18688
ydfG	JW1532	2.4489	2.27403	2.36347	2.36977	2.40819	2.51368	2.31703	2.38927	2.27632	2.309	2.41449	2.46036	2.30843	2.37149
ydfH	JW1533	1.78267	1.73565	1.76145	1.79127	1.711	1.65596	1.93461	1.8079	1.95869	1.90708	1.79012	1.76604	1.72591	1.66685
ydfZ	JW1534	0	0	0	0	0	0	0	0	0	0	0	0	0	0
ydfI	JW1535	0	0	0	0	0	0	0	0	0	0	0	0	0	0
ydfJ	JW1536	0	0	0	0	0	0	0	0	0	0	0	0	0	0
ydfK	JW1537	0	0.957626	1.28329	0	0.81773	0	0	0	0	0	0.781609	0	0.813143	0
pinQ	JW1538	0.600202	1.1474	0.988013	0	0	0	0	0	0	0	0	0	0	0
tfaQ	JW1539	0	0	0	0	0	0	0	0	0	0	0	0	0	0
stfQ	JW1540	0	0	0	0	0	0	0	0	0	0	0	0	0	0
nohA	JW1541	0	0	0	1.28959	0	1.1669	0	0	0	0	0	0	0	1.13823
ynfO	JW5251	0	0	0	0	0	0	0	0	0	0	0	0	0	0
ydfO	JW5252	0	0	0	0	0	0	0	0	0	0	0	0	0	0
gnsB	JW5253	1.76604	1.68176	1.625	0	1.81306	1.87211	1.54244	1.85663	1.50116	1.43064	1.7821	1.8142	1.84918	1.66055
ynfN	JW5254	0	1.2615	0.805498	1.05853	0	0	0	0	0	0	0	0	0	0
cspI	JW1544	1.33431	2.23618	1.37559	1.28214	0	0	0	1.20474	0.923225	0	1.0098	1.08089	0.813143	0
ydfP	JW1545	0	0	0	0	0	0	0	0	0	0	0	0	0	0
ydfQ	JW1546	0	0	0	0	0	0	0	0	0	0	0	0	0	0
ydfR	JW1547	0	0	0	0	0	0	0	0	0	0	0	0	0	0
essQ	JW5255	0	0	0.781609	0	0	0	0	0	0	0	0	0	0	0
cspB	JW1549	1.62615	1.62156	1.98277	1.28959	1.61296	0	1.43809	1.25003	1.80847	1.24659	1.7282	1.09408	1.81076	1.23168
cspF	JW1550	1.47478	1.73565	1.81134	1.3045	1.41057	0	1.56537	0.942145	1.61869	0.982853	1.68692	1.13594	1.41401	1.26895
ydfT	JW1551	0	0	0	0	0	0	0	0	0	0	0	0	0	0
ydfU	JW5909	0	0	0	0	0	0	0	0	0	0	0	0	0	0
rem	JW1553	0	0	0	0	0	0	0	0	0	0	0	0	0	0
hokD	JW1554	1.43866	2.00627	1.45472	1.39337	1.36585	1.58314	1.20531	1.63819	1.36871	1.63303	1.27067	1.60149	1.36699	1.70297
relE	JW1555	1.66513	2.33939	1.83714	2.07851	1.72935	2.01602	1.54358	2.19318	1.668	1.96843	1.711	2.09514	1.75515	2.17484
relB	JW1556	1.64564	2.22357	1.92486	2.11234	1.61296	1.95009	1.62271	2.08711	1.57454	1.86638	1.73852	2.0745	1.58142	2.05214
ydfV	JW1557	0	0	0	0	0	0	0	0	0	0	0	0	0	0
flxA	JW1558	2.39901	0	1.51664	0	1.82223	0	2.52056	0	2.14044	0	2.11808	0	1.98162	0
ydfW	JW1559	0	0	0	0	0	0	0	0	0	0	0	0	0	0
ydfX	JW1560	0	0	0	0	0	0	0	0	0	0	0	0	0	0
dicC	JW1561	0	0	0	0	0	0	0	0	0	0	0	0	0	0
dicA	JW1562	1.75687	1.64277	1.92543	1.55562	1.95009	1.63647	1.76547	1.60436	1.84631	1.65424	1.97417	1.74139	1.89103	1.57225
ydfA	JW1563	0	0	0	0	0	0	0	0	0	0	0	0	0	0
ydfB	JW1564	0	0	0	0	0	0	0	0	0	0	0	0	0	0
ydfC	JW1565	0	0	0	0	0	0	0	0	0	0	0	0	0	0
dicF	JWR0030	0	0	0	0	0	0	0	0	0	0	0	0	0	0
dicB	JW1566	0	0	0	0	0	0	0	0	0	0	0	0	0	0
ydfD	JW1567	0	0	0	0	0	0	0	0	0	0	0	0	0	0
ydfE	JW1568	0	0	0	0.982853	0	0	0	0	0	0	0	0	0	0
insD-7	JW1570	1.94951	2.03838	1.99251	2.4747	1.9971	2.33939	1.98277	2.09801	1.84631	2.06877	1.88186	1.94837	1.84918	2.33423
intQ	JW1571	0	0	0	0	0	0	0	0	0	0	0	0	0	0
ynfP	JW5257	0	0	0	0	0	0	0	0	0	0	0	0	0	0
rspB	JW1572	0	0	0	0	0	0	0	0	0	0	0	0	0	0
rspA	JW1573	0	0	0	0	0	0	0	0	0	0	0	0	0	0
ynfA	JW1574	1.00751	0.990306	0	0	1.05509	0	0	0	0.772435	0	0.971386	0	0	0
ynfB	JW1575	2.42424	2.68397	2.55898	2.53031	2.39099	2.36232	2.27919	2.35544	2.36748	2.33709	2.39901	2.39787	2.41048	2.48158
speG	JW1576	2.01258	2.13642	2.12725	2.09801	1.82854	1.86064	1.98277	2.00513	1.92084	1.79471	1.98965	1.96729	1.89218	1.95697
ynfC	JW5258	1.33431	1.26895	1.32227	1.11816	1.35782	0.998333	1.21735	1.32801	1.27067	1.13364	1.27813	1.17206	1.1841	1.02815
ynfD	JW5259	1.93461	2.1433	1.50345	1.63188	1.76318	1.70527	1.63647	1.754	1.85663	1.85835	1.80847	1.78038	1.83542	1.89103
ynfE	JW1579	0	0	0	0	0	0	0	0	0	0	0	0	0	0
ynfF	JW5260	0	0	0	0	0	0	0	0	0	0	0	0	0	0
ynfG	JW1581	0	0	0	0	0	0	0	0	0	0	0	0	0.655473	0
ynfH	JW5261	0.960492	1.05509	1.12275	0	1.10899	0	1.08089	0.781609	1.1646	0.85041	1.09867	0.888251	1.05853	0.762115
dmsD	JW5262	1.42834	1.21162	1.51664	0.81773	1.41114	0.926092	1.46446	1.26723	1.56308	1.30278	1.51664	1.13594	1.4679	0.975399
clcB	JW5263	0	0	0	0	0	0	0	0	0	0	0	0	0	0
ynfK	JW5264	0	0.875637	0	0	0	0	0	0	0.653753	0	0	0	0	0
dgsA	JW1586	1.51664	1.62844	1.49485	1.71387	1.60723	1.61869	1.53441	1.51893	1.60436	1.63704	1.46332	1.59347	1.51549	1.69265
ynfL	JW1587	0	0	0.779315	0	0.764695	0	0.962786	0.713381	0.667513	0	0	0.593666	0	0
ynfM	JW1588	1.09867	1.36298	1.55333	0.85041	1.36699	1.2271	1.46504	1.42433	0.960492	0.866464	1.23856	1.0442	1.40598	1.22595
asr	JW5826	1.27067	0	0	0	0	0	0	0	0	0	0.877931	0	0.909465	0
ydgD	JW1590	1.35209	2.35257	1.41573	1.91454	1.25347	1.77751	1.2334	2.03781	1.26265	1.88816	1.24028	1.95697	1.25691	2.03609
mdtI	JW1591	1.0098	0	0.83665	0	0.945012	0	0	0	0	0	0	0	0	0
mdtJ	JW1592	0	0	1.06025	0	1.20187	0	0	0	0	0	0.960492	0	0	0
ydgG	JW1593	0.580594	1.47478	0	0	0	0	0	0	0.643433	0	0	0.634259	0	0
pntB	JW1594	2.8531	2.76137	2.80437	2.77972	2.62491	2.77972	2.72582	2.77972	2.84966	2.72467	2.66046	2.79061	2.64154	2.64555
pntA	JW1595	3.02224	2.88865	3.15296	3.13691	2.94197	3.01708	3.00217	3.06295	3.18163	3.0188	2.98727	3.08416	2.93165	3.02683
ydgH	JW1596	2.24421	2.08195	2.2402	2.29409	2.137	2.23389	2.30212	2.31359	2.11177	2.2293	2.18114	2.2832	2.19834	2.21038
ydgI	JW1597	0.786769	0	0.85815	0	0.709367	0	1.07573	0	0.830343	0	0.721408	0	0.791929	0
folM	JW1598	1.47478	1.43809	1.33087	0	1.5453	1.31425	1.65481	1.45988	1.45357	1.32227	1.43064	1.29705	1.49026	1.27526
ydgC	JW1599	1.49428	1.67603	1.51664	1.28329	1.64621	1.43121	1.63188	1.66112	1.5648	1.39509	1.50345	1.46332	1.44898	1.4788
rstA	JW1600	2.18458	2.37723	1.79127	1.97646	1.80274	1.81707	1.59633	1.80847	2.02806	1.91454	1.8595	2.01545	1.94493	1.98907
rstB	JW1601	1.59633	1.6766	1.19786	1.33202	1.29475	1.37789	1.20531	1.4249	1.43522	1.5367	1.31253	1.56594	1.42375	1.54932
tus	JW1602	1.19499	1.03273	1.33145	0.930679	1.29647	0.971386	1.33603	1.113	1.31941	1.1497	1.28845	1.12963	1.35839	1.15486
fumC	JW1603	2.09514	1.37846	1.57225	0	1.66341	1.34693	1.5734	1.32227	1.59347	1.10383	1.63188	1.31081	1.68405	1.19212
fumA	JW1604	1.83599	1.51606	1.68463	0.606739	1.8595	1.88816	1.8939	1.59461	1.98735	1.58486	1.9541	1.78898	1.8423	1.73909
manA	JW1605	1.79127	2.17369	1.926	2.19662	1.77923	2.08941	2.05845	2.25109	1.72591	2.07393	1.79127	2.13642	1.80102	2.10604
ydgA	JW1606	2.38583	2.22357	2.38411	2.19204	2.52687	2.20637	2.40188	2.33939	2.49132	2.29123	2.44431	2.25109	2.4036	2.2035
uidC	JW1607	0	0	0	0	0	0	0	0	0	0	0	0	0	0
uidB	JW1608	0	0	0	0	0	0	0	0	0	0	0	0	0	0
uidA	JW1609	0	0	0	0	0	0	0	0	0	0	0	0	0	0
uidR	JW1610	1.29074	1.55333	1.33202	1.31081	1.19442	1.31482	1.60436	1.68176	1.33947	1.43809	1.21276	1.37846	1.19384	1.36699
hdhA	JW1611	1.22652	1.92887	1.44669	1.11816	1.23742	0	1.25863	1.754	0.808556	0	1.04535	1.23168	1.09867	1.10039
malI	JW1612	0.86073	1.02127	0.990306	0.709367	0.909465	0	0.866464	1.03273	0.732874	0.830343	0.894558	0.830343	0.796898	0
malX	JW1613	0	0	0	0	0	0	0	0.657881	0	0	0.484119	0	0	0
malY	JW1614	0.982853	1.12103	1.06025	0	1.03273	0	1.18926	1.21678	0.998333	0	0.988013	0.926092	0.962786	0
add	JW1615	0.821743	1.72533	1.24716	1.75744	1.14339	1.63704	1.10039	1.59576	0.975399	1.55677	1.06713	1.63933	1.12275	1.66743
ydgJ	JW5265	1.87727	2.14445	1.89963	2.02806	2.17541	2.18745	2.02175	2.13642	1.7368	1.80102	2.05501	2.09514	2.07393	2.16165
blr	JW5963	1.66628	1.70871	1.67832	1.60149	1.50689	1.33603	1.77292	1.69724	1.60436	1.31195	1.57225	1.56594	1.51606	1.58773
ydgT	JW1617	1.25806	1.19499	1.48396	0	1.113	0	1.47994	1.18983	1.06255	0	1.25003	0.926092	1.15887	0
ydgK	JW1618	1.50746	1.90307	1.63303	1.37559	1.39107	1.37846	1.65481	1.63933	1.43522	1.41401	1.53785	1.59347	1.51606	1.50345
rsxA	JW1619	1.82452	2.09514	1.91626	1.73336	2.07909	1.84344	1.95467	1.8744	1.76088	1.8165	1.98277	1.87555	2.00742	2.04526
rsxB	JW1620	1.81191	1.87555	2.01602	1.73451	2.06017	1.84516	1.90307	1.80847	1.76145	1.70527	1.99653	1.8251	2.01659	1.91855
rsxC	JW1621	1.72247	1.69151	1.95869	1.64965	1.99825	1.73909	1.92486	1.73623	1.70871	1.67603	1.86064	1.71501	1.91454	1.8079
rsxD	JW1622	1.56594	1.27813	1.74483	1.29762	1.82968	1.60665	1.7798	1.53556	1.5304	1.50918	1.69724	1.63991	1.73623	1.69437
rsxG	JW1623	1.60837	1.40197	1.75171	1.40426	1.8142	1.59977	1.83886	1.5476	1.56537	1.58486	1.80216	1.6594	1.78955	1.711
rsxE	JW1624	1.31195	0.971386	1.44669	0	1.5539	1.1669	1.5132	1.32801	1.31941	1.2615	1.52982	1.33431	1.5539	1.32457
nth	JW1625	1.39623	1.00751	1.43522	0.951892	1.66456	1.46332	1.59748	1.50918	1.43064	1.42433	1.625	1.59461	1.63303	1.60895
ydgR	JW1626	1.77694	2.18114	1.79127	2.23962	1.47478	2.1026	2.1112	2.55382	1.4874	2.15018	1.51721	2.16165	1.66341	2.13012
gst	JW1627	1.76604	2.27517	2.12725	2.23102	1.95181	2.10432	1.91626	2.30499	1.75343	2.01029	1.88874	2.08425	1.78955	2.07393
pdxY	JW1628	1.57684	1.5453	1.64564	1.79127	1.5453	1.66743	1.93575	1.79012	1.61927	1.81076	1.62557	1.75629	1.61927	1.68405
tyrS	JW1629	2.20236	2.24708	2.49648	2.47642	2.21038	2.28435	2.36347	2.35659	2.33537	2.38583	2.27632	2.32219	2.27517	2.29925
pdxH	JW1630	1.92543	2.0831	1.9002	2.14216	2.12209	2.27116	2.16681	2.22414	2.00341	2.26715	2.05787	2.25224	2.04182	2.23618
ydhA	JW1631	1.12676	1.8658	1.00751	1.50918	0	0	0.752942	1.09179	1.08089	1.5367	1.09408	1.71501	0.992313	1.50345
ydhH	JW1632	1.113	1.44956	1.31482	1.1497	1.10383	0.973106	1.08376	1.30966	1.18983	1.0098	1.19212	1.32801	1.11071	1.04076
slyB	JW1633	2.92018	3.16558	2.69543	2.82845	2.70403	2.94083	2.55439	2.97064	2.76653	2.98727	2.68167	2.98727	2.78545	2.95115
slyA	JW5267	1.80102	1.94263	1.91626	1.76604	1.75629	1.63761	1.91626	2.08769	1.7712	1.72591	1.8744	1.77292	1.81134	1.70355
ydhI	JW1635	1.13192	0	0.998333	0	1.17378	0	0.875637	0.913478	0.947879	0	1.07573	0.729052	1.06713	0
ydhJ	JW1636	0.750648	0	0.788489	0	0	0	0	0	0.660633	0	0.701914	0	0.808556	0
ydhK	JW1637	0	0	0	0	0	0	0	0	0	0	0.473742	0	0	0
sodC	JW1638	1.51664	1.92314	1.49485	1.36298	1.88988	1.36699	1.51778	1.63991	1.41687	1.24716	1.64277	1.46332	1.62672	1.45644
ydhF	JW1639	1.711	1.70871	1.72763	1.69724	1.75687	1.65711	1.78898	1.73623	1.71043	1.754	1.6594	1.74311	1.80102	1.76776
ydhL	JW5827	0	0	0.842957	0	0	0	0	0	0	0	0	0	0	0
ydhM	JW5874	1.37445	1.1474	1.25462	0	0.980559	0	1.0442	0	1.10899	0	1.10096	0	1.1497	0
nemA	JW1642	1.88759	1.85663	1.75228	1.50976	1.62443	1.56652	1.69437	1.62271	1.49428	1.50918	1.59576	1.6164	1.68463	1.65424
gloA	JW1643	2.25797	2.27575	2.22414	2.41105	2.25396	2.27345	2.33709	2.54694	2.15076	2.2574	2.24134	2.28435	2.18745	2.29123
rnt	JW1644	1.73623	1.84631	1.69724	1.76776	1.79471	1.74827	1.82796	1.7454	1.84688	1.95639	1.80847	1.84803	1.81134	1.81994
lhr	JW1645	0.982853	1.34463	0.762115	0	1.17378	0	1.1646	1.19728	1.1474	1.09752	0.960492	0.966799	1.03675	0
ydhD	JW1646	2.5779	2.80265	2.52916	2.41621	2.63925	2.74417	2.59051	2.54694	2.5154	2.70117	2.66218	2.77972	2.73557	2.87374
ydhO	JW5270	1.40254	1.2787	1.17951	1.41343	1.44784	1.53097	1.51549	1.50517	1.29418	1.55734	1.39738	1.60207	1.43064	1.51262
sodB	JW1648	2.89496	3.31751	2.16566	1.99251	1.96843	2.38984	2.84794	2.47642	2.90356	3.00791	2.62606	2.92362	1.81191	2.59338
ydhP	JW1649	1.1904	1.41057	1.37674	1.01783	1.39165	1.52466	1.47306	1.4788	1.33145	1.50116	1.43981	1.60264	1.42433	1.54989
purR	JW1650	2.12209	1.99481	2.29409	2.0659	1.89103	1.86064	2.21153	2.08023	2.15076	2.15018	1.99079	2.00627	2.00799	1.98277
ydhB	JW1651	0.600202	0.721408	0.83665	0	0.680127	0	0.747044	0.971386	0	0	0.709367	0.577326	0.772435	0
ydhC	JW1652	0	0	0.785049	0	0	0	0	0.667513	0.670036	0	0.709367	0.982853	0.762115	0
cfa	JW1653	1.88816	2.12725	1.7282	2.02003	2.25453	2.14044	1.87383	2.27517	1.6766	2.01086	1.99194	1.94951	1.96729	2.03666
ribC	JW1654	1.76604	1.77292	1.9002	1.78554	1.57741	1.711	1.91683	1.98621	1.711	1.7368	1.7282	1.797	1.68463	1.73107
mdtK	JW1655	1.21506	1.45185	1.7735	1.51664	1.27813	1.19728	1.50689	1.80904	1.22595	1.38247	1.34463	1.34005	1.34406	1.26953
ydhQ	JW1656	1.56594	1.95353	1.88874	1.88243	1.84574	1.797	1.82854	2.09916	1.65596	1.79127	1.711	1.75687	1.72591	1.79127
valV	JWR0031	1.94951	2.03379	2.07106	1.84803	2.01545	1.63188	1.92486	1.55677	2.02175	1.58486	2.15764	1.68405	2.07393	1.75859
valW	JWR0032	1.711	1.87555	1.81134	0	1.711	0	0	1.21678	1.84688	0	1.86408	1.6164	1.82854	1.6164
ydhR	JW1657	1.8595	2.58535	1.77006	1.91568	2.03838	2.35372	1.96901	2.39844	1.73852	1.92314	2.07393	2.24536	2.08195	2.46839
ydhS	JW1658	0.643433	0.687294	0.842957	0	1.03273	0	0	0	0	0	0.772435	0	0.918638	0
ydhT	JW1659	0	0	0	0	0	0	0	0.808556	0	0	0	0	0	0
ydhU	JW1660	0	0	0	0	0	0	0	0	0	0	0	0	0	0
ydhX	JW5271	0	0	0	0	0	0	0	0	0	0	0	0	0	0
ydhW	JW1662	0	0	0	0	0	0	0	0	0	0	0	0	0	0
ydhV	JW5272	0	0	0	0	0	0	0	0	0	0	0	0	0	0
ydhY	JW1664	0	0	0	0	0	0	0	0	0	0	0	0	0	0
ydhZ	JW1665	1.31195	1.18066	1.19786	0	0.901438	0	1.54358	1.29762	1.08089	0.781609	1.11587	0	1.0872	0.962786
pykF	JW1666	2.86801	2.86514	2.58707	2.71321	2.73557	2.80781	3.1071	2.86801	2.64957	2.89668	2.68855	2.87546	2.76653	2.93796
lpp	JW1667	3.50729	3.3479	3.41785	3.38115	3.47346	3.51589	3.32841	3.80887	3.43677	3.74695	3.54456	3.53194	3.55488	3.6168
ynhG	JW1668	1.27182	1.6766	1.64621	1.41401	1.7454	1.37903	1.48052	1.754	1.23742	1.20187	1.59633	1.27985	1.60321	1.20474
sufE	JW1669	1.52466	1.56021	2.02462	2.36404	2.22357	2.40475	1.8165	2.63351	1.27985	2.03781	1.99653	2.09572	2.29983	2.15649
sufS	JW1670	1.43981	1.67775	2.17541	2.46839	2.28091	2.46438	1.82968	2.67594	1.39738	2.16681	2.04297	2.15076	2.41105	2.27403
sufD	JW1671	1.41974	1.64335	2.30499	2.62147	2.31703	2.53604	1.80847	2.7671	1.38706	2.18917	2.13298	2.23446	2.43169	2.32219
sufC	JW1672	1.39623	1.58314	2.20408	2.51827	2.27517	2.51426	1.78955	2.65645	1.36929	2.16681	2.0831	2.18516	2.44431	2.29983
sufB	JW5273	1.49485	1.67832	2.309	2.59166	2.37551	2.5779	1.85778	2.7069	1.42261	2.2035	2.18114	2.24536	2.54006	2.35372
sufA	JW1674	1.59633	1.76145	2.38411	2.72467	2.42309	2.61115	1.83599	2.72181	1.59347	2.28148	2.266	2.26256	2.5693	2.4208
rydB	JWR0236	1.75687	2.04927	1.37674	0	1.82968	1.57397	1.56537	1.69208	0	1.60321	1.66915	1.41802	1.6508	1.66743
ydiH	JW1675	2.26026	2.85884	2.07909	2.37149	2.62606	2.60026	2.38984	2.5693	2.35429	2.59338	2.52056	2.49018	2.51712	2.69543
ydiI	JW1676	1.76776	2.02405	1.7626	1.68921	1.81535	1.88874	1.70355	1.68233	1.82682	1.81134	1.82968	1.95009	1.80102	1.98277
ydiJ	JW1677	2.16108	2.37379	2.17713	2.02175	2.27575	2.30556	2.09457	2.01774	2.27632	2.22988	2.29524	2.39844	2.18	2.42596
ydiK	JW1678	1.65424	1.7626	1.7282	1.61296	1.69151	1.63819	1.711	1.94435	1.65596	1.61181	1.61468	1.61755	1.67775	1.64564
rprA	JWR0203	1.65424	2.10604	1.50345	1.95009	0	1.69208	1.22595	1.4335	1.12906	1.88128	1.3217	1.797	1.51606	1.8079
ydiL	JW1679	0	0	0	0	0	0	0	0	0	0	0	0	0	0
ydiM	JW1680	0	0	0	0	0	0	0	0	0	0	0	0	0	0
ydiN	JW5274	0	0	0	0	0	0	0	0	0	0	0	0	0	0
ydiB	JW1682	0	0	0	0	0	0	0	0	0	0	0	0	0	0
aroD	JW1683	1.44956	1.72591	1.48396	1.67603	1.70355	1.81822	1.61296	1.87555	1.43121	1.65424	1.65309	1.74483	1.62729	1.82108
ydiF	JW1684	0	0	0	0	0	0	0	0	0	0	0	0	0	0
ydiO	JW5275	0	0	0	0	0	0	0	0	0	0	0	0	0	0
ydiP	JW1686	0	0	0	0	0	0	0	0	0	0	0	0	0	0
ydiQ	JW5276	0	0	0	0	0	0	0	0	0	0	0	0	0	0
ydiR	JW1688	0	0	0	0	0	0	0	0	0	0	0	0	0	0
ydiS	JW1689	0	0	0	0	0	0	0	0	0	0	0	0	0	0
ydiT	JW1690	0	0	0	0	0	0	0	0	0	0	0	0	0	0
ydiD	JW5910	0	0	0	0	0	0	0	0	0	0	0	0	0	0
pps	JW1692	1.62672	2.33939	1.86638	2.89668	1.63647	2.48444	1.61411	2.4036	1.29475	2.13298	1.64335	2.4208	1.72075	2.26543
ydiA	JW1693	1.37445	1.66112	1.5281	1.90708	1.58601	1.68233	1.44898	1.80904	1.12963	1.38419	1.51778	1.72591	1.59633	1.84803
aroH	JW1694	1.68807	1.95926	2.0315	2.21726	1.86064	2.09572	1.92486	2.35716	1.82682	2.1347	1.80904	2.08539	1.87039	2.13012
ydiE	JW1695	1.50746	1.2787	1.85491	1.78554	1.46332	1.56652	1.77292	2.00513	1.6766	1.66227	1.53785	1.31081	1.8595	0
ydiU	JW1696	1.711	2.21153	2.10948	2.25281	2.40991	2.43342	1.99653	2.28435	1.66857	2.01774	2.21153	2.27517	2.15018	2.35429
ydiV	JW1697	0.950745	1.43809	0.950745	0.721408	0.875637	0.799383	1.0442	1.49485	0.869904	1.01209	0.869904	1.00464	0.781609	0.781609
nlpC	JW1698	1.36585	1.31138	1.36986	0	1.29074	0	1.34062	1.41057	1.30278	1.1239	1.24028	1.03273	1.29475	1.02815
btuD	JW1699	1.5539	1.71788	1.66055	1.53212	1.8744	1.67603	1.67889	1.69781	1.56537	1.58544	1.66915	1.625	1.711	1.55161
btuE	JW1700	1.84172	2.03494	1.95926	1.90823	2.16681	2.00283	1.89447	1.98735	1.77178	1.90708	2.03551	1.95754	1.95582	1.93862
btuC	JW1701	1.31253	1.5453	1.48568	1.28443	1.2615	1.29074	1.35037	1.40369	1.43694	1.40254	1.34693	1.38419	1.33145	1.32571
ihfA	JW1702	2.64555	2.71321	2.76653	2.63351	2.52802	2.50336	2.6553	2.74531	2.49362	2.34455	2.58191	2.46896	2.59567	2.40819
pheT	JW1703	2.75563	2.49018	3.09161	2.90585	2.65243	2.5693	2.81526	2.93509	2.80265	2.54694	2.75563	2.59969	2.65071	2.51712
pheS	JW5277	2.69257	2.42424	3.12258	2.90757	2.65931	2.5154	2.821	2.78545	2.8296	2.54063	2.77972	2.5693	2.64326	2.5177
pheM	JW1705	1.57684	0	1.57225	0	1.69781	0	0	0	1.61009	0	1.54588	0	1.64564	0
rplT	JW1706	2.86514	2.74187	2.84336	2.71321	2.75334	2.73557	2.97064	2.8554	2.83074	2.68167	2.80437	2.72582	2.75736	2.62491
rpmI	JW1707	3.38918	3.18163	3.48894	3.26018	3.31235	3.25444	3.35478	3.46257	3.38115	3.14952	3.31235	3.23208	3.38115	3.1071
infC	JW5829	3.41785	3.51589	3.51589	3.46257	3.35478	3.31751	3.51589	3.40409	3.48894	3.40409	3.42817	3.32841	3.42817	3.3479
thrS	JW1709	2.83304	2.95745	2.98211	2.97064	2.73786	2.8617	2.97236	3.00791	2.8382	2.88865	2.81526	2.92649	2.69543	2.8382
arpB_1	JW5278	0	0	0	0	0	0	0	0	0	0	0	0	0	0
arpB_2	JW1710	0	0	0	0	0	0	0	0	0	0	0	0	0	0
arpB	JW5278+JW1710	0	0	0	0	0	0	0	0	0	0	0	0	0	0
yniD	JW5911	0	0	0	0	0	0	0	0.975399	0	0	0.980559	0	1.19728	0
ydiY	JW1711	1.76776	0.762115	2.12725	1.47478	1.69781	0	1.76547	1.00751	1.93059	0.964792	1.88186	1.1841	1.88759	0.85385
pfkB	JW5280	1.16231	2.27632	1.79356	2.1972	1.82968	2.18	1.113	2.12725	1.29647	1.95697	1.61583	2.04526	1.73623	2.0745
ydiZ	JW1713	1.7454	2.14502	1.77464	1.49657	2.18573	1.87899	1.59805	1.98735	1.49428	1.41573	1.92887	1.61755	1.90823	1.65424
yniA	JW1714	1.36699	1.89963	1.26265	1.13708	1.80331	1.45242	1.35839	1.62443	1.21334	1.20244	1.56537	1.34463	1.48224	1.39107
yniB	JW1715	1.5539	1.76318	1.45472	1.20244	1.59576	1.54588	1.58601	1.82452	1.40541	1.44669	1.46332	1.59576	1.43522	1.4874
yniC	JW1716	1.51721	1.63589	1.74483	1.78611	1.52466	1.58486	1.71215	1.64736	1.539	1.47306	1.57741	1.61755	1.57741	1.61755
ydjM	JW5281	0	0	0.752942	0	0	0	0	0	0	0	0	0	0	0
ydjN	JW1718	2.13241	2.21268	2.7069	2.20408	2.21153	2.51655	2.52171	2.5326	2.60943	2.48387	2.42309	2.53604	2.18	2.59338
ydjO	JW1719	0	0	0	0	0	0	0	0	0	0	0	0	0	0
cedA	JW1720	1.04076	1.0442	1.24831	1.05108	1.23742	1.10039	1.42891	1.04879	1.11071	1.01439	1.20187	1.2185	1.31195	1.1239
katE	JW1721	1.80102	2.18974	1.91683	1.46332	2.54292	1.82739	1.8165	1.61296	1.51778	1.35209	2.15878	1.60321	2.02405	1.668
chbG	JW1722	0.709367	1.21162	1.02127	0	0.842957	0	1.04076	1.25003	0.677604	0	0.842957	0.966799	0.791929	0
chbF	JW1723	0	0	0	0	0	0	0	0	0	0	0	0	0	0
chbR	JW1724	0	0.85041	0	0	0	0	0.962786	0.913478	0	0	0.494497	0	0	0
chbA	JW1725	0	0	0.86073	0	0	0	0	0	0	0	0	0	0	0
chbC	JW1726	0	0	0.630089	0	0	0	0.842957	0	0	0	0	0	0	0
chbB	JW1727	1.42891	1.62271	1.58773	1.13823	1.30393	1.19786	1.57397	1.58544	1.41802	1.31253	1.35725	1.38591	1.36871	1.47994
osmE	JW1728	2.2035	2.21268	2.2574	1.90823	2.37551	1.79872	1.93977	1.94493	1.72648	1.4249	2.22988	1.66857	2.18114	1.46962
nadE	JW1729	2.29409	2.58535	2.44087	2.57904	2.48158	2.48616	2.36863	2.52687	2.24536	2.35659	2.42309	2.42137	2.42309	2.48387
ydjQ	JW1730	0.951892	1.1669	1.33374	1.24028	1.29131	1.15658	1.38649	1.31081	1.27182	1.16862	1.25863	1.29762	1.25806	1.01209
ydjR	JW1731	1.60837	0.932399	0.950745	1.09867	1.39165	0	1.50689	0	1.56537	0	1.54588	0	1.43522	0
spy	JW1732	2.01315	3.84098	1.50918	2.50738	0.923225	1.87383	1.35897	2.37895	1.89103	2.29524	1.3647	2.38984	1.56652	2.60829
astE	JW1733	0	0	0	0	0	0	0	0	0	0	0	0	0	0
astB	JW1734	0	0	0	0	0	0	0	0	0	0	0.617747	0	0.667513	0
astD	JW5282	0	0	0	0	0	0	0	0	0	0	0.636094	0	0	0
astA	JW1736	0	0	0.805498	0	1.10899	0	0	0	0	0	0.894558	0	1.07917	0
astC	JW1737	0	0	0.721408	0	1.16804	0	0.86073	0	0.85557	0	0.988013	0	1.1669	0
xthA	JW1738	1.83599	1.87727	1.91052	2.02863	1.84631	2.11292	1.97187	2.03093	1.97646	2.2574	1.92887	2.18573	1.93575	2.19662
ydjX	JW1739	0	0	0	0	0	0	0	0	0	0	0	0	0	0
ydjY	JW5283	0	0	0	0	0	0	0	0	0	0	0	0	0	0
ydjZ	JW1741	0	0	0	0	0	0	0	0	0	0	0	0	0	0
ynjA	JW1742	0.746061	1.21162	0.990306	0.909465	1.03789	0	1.07573	1.22423	1.08089	0	1.03216	0.982853	0.992313	0
ynjB	JW5284	0.940807	1.00751	1.12275	0.909465	1.06255	0	1.09179	1.15371	1.05108	0.823893	1.00464	1.05509	0.992313	0
ynjC	JW5285	0	0.491037	0.732874	0	0	0	0	0.777022	0.627706	0	0	0.539466	0	0
ynjD	JW5286	0	0	0	0	0	0	0	0	0	0	0.48066	0	0	0
ynjE	JW5287	0.975399	0.926092	0.906025	0	1.11816	1.04879	1.14052	1.113	1.11071	0.998333	1.06713	1.12963	1.06713	0
ynjF	JW1747	0.866464	0.980559	0.957626	0	0.923225	0	0.932399	0.85557	1.06255	0.823893	0.971386	0.775493	0.796898	0
nudG	JW1748	1.08376	0.969093	1.0442	0	1.17378	0.998333	1.17206	0.842957	1.18066	1.1239	1.03675	1.09179	1.17607	0.880224
ynjH	JW1749	1.35839	0	0.808556	0	1.21162	0	1.48854	0	1.22079	0	1.34693	0	1.0872	0
gdhA	JW1750	2.90585	2.37895	2.8531	2.93796	2.94599	2.8359	2.93796	2.7585	3.0532	2.821	2.96032	2.84794	2.99759	2.71607
ynjI	JW5288	0	0	0	0	0	0	0	0	0.677604	0	0	0	0	0
topB	JW1752	1.58486	1.69781	1.75343	1.73565	1.57741	1.58486	1.78955	1.80102	1.7626	1.74311	1.66915	1.78095	1.59633	1.66055
selD	JW1753	2.08023	2.30097	2.27632	2.33365	2.04927	2.20178	2.24593	2.38009	2.11808	2.24478	2.11808	2.31531	2.04239	2.1972
ydjA	JW1754	2.17369	2.29065	2.34856	2.20465	2.34455	2.25568	2.41908	2.39901	2.30843	2.19662	2.35544	2.25568	2.30097	2.32391
sppA	JW1755	1.73623	1.8251	1.9369	1.91626	1.9002	1.88071	1.82968	1.84688	1.91052	1.79643	1.89848	1.84975	1.84975	1.80847
ansA	JW1756	2.11234	2.10661	2.18917	2.2316	2.24708	2.34455	2.21153	2.21612	2.22242	2.38755	2.15878	2.39901	2.18114	2.40991
pncA	JW1757	1.77751	1.81248	1.78324	1.8165	1.75687	1.97187	1.87383	1.99538	1.83542	2.02806	1.83026	2.02749	1.76547	2.03781
ydjE	JW1758	0	0	0	0	0	0	0	0	0	0	0	0	0	0
ydjF	JW1759	0	0	0.667513	0	0.732874	0	0	0	0	0	0.574058	0	0	0
ydjG	JW1760	0	0	0	0	0	0	0	0	0	0	0	0	0	0
ydjH	JW5289	0	0	0	0	0	0	0	0	0	0	0	0	0	0
ydjI	JW1762	0	0	0	0	0	0	0	0	0	0	0	0	0	0
ydjJ	JW1763	0	0	0	0	0	0	0	0	0	0	0	0	0	0
ydjK	JW5290	0	0	0	0	0	0	0	0	0	0	0	0	0	0
ydjL	JW1765	0	0	0	0	0	0	0	0	0	0	0	0	0	0
yeaC	JW1766	2.32448	2.41048	2.05902	1.91626	2.24708	2.41908	2.36404	2.27575	2.33652	2.29581	2.25797	2.28607	2.08195	2.40991
yeaA	JW1767	2.47011	2.49132	2.35085	2.13642	2.56184	2.58191	2.48387	2.33939	2.50336	2.40991	2.52171	2.47011	2.46724	2.60943
gapA	JW1768	3.56864	3.79511	3.54456	3.88684	3.64833	3.85187	3.64604	3.9006	3.56864	3.79511	3.64604	3.77848	3.58698	3.82951
yeaD	JW1769	2.02003	1.91396	2.04239	2.45062	2.09801	2.22472	2.24708	2.06533	2.08195	2.22357	2.07393	2.15076	2.06647	2.1519
yeaE	JW1770	1.42089	1.8572	1.43694	1.43064	1.3733	1.57454	1.32227	1.61296	1.36986	1.5367	1.38591	1.66915	1.28673	1.58028
mipA	JW1771	2.63237	2.91674	2.73557	3.0532	2.67479	3.03543	2.63237	2.89324	2.59051	3.13175	2.70403	3.06696	2.66275	3.0962
yeaG	JW1772	1.77923	2.35372	1.81134	1.53269	2.28148	1.44096	1.71272	1.75457	1.69437	1.26666	2.00513	1.34693	2.05787	1.2334
yeaH	JW1773	1.1904	1.78955	0.962786	0	1.69151	0.781609	1.15486	1.32227	0.869904	0	1.38591	0.606739	1.41401	0
yeaI	JW1774	0	0	0	0	0	0	0	0	0	0	0	0	0	0
yeaJ	JW5291	0.58713	1.34463	0.636761	0	0	0	0	0.680127	0	0	0	0	0	0
yeaK	JW1776	1.28329	1.72591	1.35782	1.38419	1.17378	1.31826	1.46561	1.8165	1.30393	1.58601	1.32801	1.70469	1.35897	1.5132
yoaI	JW5885	0	0	0	0	0	0	0	0	0	0	0	0	0	0
yeaL	JW1778	1.03675	1.23856	1.1411	1.22595	1.113	0	1.32686	1.25863	1.09867	1.2334	1.12676	1.1841	1.09867	1.2615
yeaM	JW1779	0.698187	0	0.998333	0	0.962786	0	0	0.834547	0.657193	0	0.951892	0.671718	0.909465	0
yeaN	JW1780	0	0	0	0	0	0	0	0	0.632949	0	0	0	0	0
yeaO	JW1781	1.10784	1.50689	1.18066	1.05509	1.23799	1.15887	1.26666	1.36699	1.20244	1.3131	1.1646	1.3217	1.21276	1.14052
yoaF	JW1782	1.53785	1.88874	1.46389	1.63245	1.56537	1.711	1.43809	1.50918	1.57512	1.59576	1.59633	1.50918	1.59633	1.69437
yeaP	JW5292	1.72935	1.81306	1.9002	1.8658	1.8744	1.88988	1.98391	1.9002	1.81994	1.8595	1.8658	1.87039	1.87211	1.89218
yeaQ	JW1784	2.11234	2.266	2.30957	1.95009	2.38067	2.11292	1.98449	2.21669	1.54588	1.61239	2.30785	1.97417	2.18917	1.88128
yoaG	JW1785	0	0	0	0	0	0	0	0	0	0	0	0	0	0
yeaR	JW1786	0	0	0	0	0	0	0	1.06255	0	0	0	0	0	0
yeaS	JW1787	0	0.491037	0	0	0	0	0	0.799383	0	0	0	0	0	0
yeaT	JW1788	0.68586	0.971386	0.785049	0	0.847926	0	1.04879	0.957626	0.670036	0	0.762115	0.762115	0.85557	0.888251
yeaU	JW1789	0	0	0	0	0	0	0	0	0	0	0	0	0	0
yeaV	JW5293	0	0	0	0	0	0	0	0	0	0	0	0	0	0
yeaW	JW5294	0	0	0	0	0	0	0	0	0	0	0	0	0	0
yeaX	JW1792	0	0	0	0	0	0	0	0	0	0	0	0	0	0
rnd	JW1793	1.58486	1.44382	1.79414	1.28673	1.61411	1.17378	1.76604	1.51893	1.77235	1.48052	1.68233	1.39165	1.72075	1.36699
fadD	JW1794	1.34062	0.911471	1.44669	0	1.29131	0	1.55218	1.03273	1.36986	0.988013	1.3217	0.913478	1.38591	0.574058
yeaY	JW1795	1.79356	1.73623	1.80102	1.4421	1.59576	1.54588	1.90364	1.49485	1.73852	1.63303	1.72075	1.61869	1.74769	1.52237
yeaZ	JW1796	1.88874	1.60149	1.90078	1.63303	1.85032	1.77923	2.07679	1.69781	1.92199	1.82682	1.89848	1.83656	1.93633	1.72591
yoaA	JW1797	1.35266	1.33661	1.46446	0.913478	1.63704	1.08491	1.62443	1.21735	1.58601	1.33431	1.49141	1.29934	1.51664	1.21162
yoaB	JW5295	2.13241	2.11808	2.04927	2.04927	2.14961	2.27403	2.31703	2.15878	2.11808	2.14216	2.26715	2.26428	2.20064	2.28148
yoaC	JW5296	1.19499	1.64335	1.40541	0.808556	1.22882	0	1.39165	1.43809	1.11587	0.833497	1.1646	0.982853	1.01783	0
yoaH	JW1800	1.86867	1.98449	1.93747	2.04927	1.70469	2.03551	1.83599	2.26944	1.65711	1.97417	1.95467	2.16968	1.82108	1.96557
pabB	JW1801	1.35897	1.24028	1.5539	1.33374	1.55448	1.35266	1.48224	1.35725	1.49485	1.36929	1.49256	1.45644	1.44956	1.29762
yeaB	JW1802	0.975399	1.10784	1.25462	0	1.28443	0	1.35037	1.27526	1.27182	1.12906	1.28845	1.16059	1.19728	0
sdaA	JW1803	1.61755	1.46102	1.43809	1.51664	1.26895	0.930679	1.20703	1.34463	1.64793	1.22251	1.46389	1.2334	1.45988	0.896851
yoaD	JW1804	0	0.732874	0	0	0	0	0	0	0	0	0	0	0	0
yoaE	JW1805	1.2271	1.48568	1.23856	1.33431	1.3131	1.49485	1.53556	1.42547	1.4679	1.56537	1.41573	1.48396	1.45988	1.50402
manX	JW1806	2.14216	2.90757	1.77063	2.55783	1.91454	2.65645	2.15649	2.57044	1.92314	2.51655	1.8744	2.49648	1.96843	2.63122
manY	JW1807	2.26084	3.04747	2.00627	2.68741	2.03093	2.74531	2.29409	2.73557	2.0659	2.69027	2.05845	2.66218	2.137	2.76997
manZ	JW1808	1.95926	2.71321	1.59576	2.32448	1.63761	2.34455	1.8744	2.35888	1.65825	2.2574	1.66972	2.28664	1.76547	2.32448
yobD	JW1809	0.739181	1.32457	0	0	0	1.0098	0.981706	1.32227	0.646873	0.888251	0	1.09179	0	1.32571
yebN	JW5830	0	0	0	0	0	0	0	0	0	0	0	0	0	0
rrmA	JW1811	1.61755	1.79012	1.83828	1.85835	1.70527	1.88128	1.84	1.69896	1.76318	2.03781	1.83083	2.00627	1.6336	1.98965
cspC	JW1812	3.54456	3.7114	3.13691	3.079	3.73319	3.67413	3.56864	3.73319	3.35478	3.03887	3.38115	3.29859	2.59625	2.00627
yobF	JW1813	3.52506	3.72803	3.29859	3.10939	3.56118	3.45569	3.47346	3.52506	3.31751	3.04747	3.24412	3.1071	3.16099	2.76137
yebO	JW1814	1.80904	1.98506	1.625	1.54014	1.54588	1.60723	1.72591	1.79127	1.59461	1.5453	1.72075	1.78095	1.69781	1.65481
yobG	JW1815	2.41621	2.68569	2.12782	2.24306	2.0315	2.14445	2.21268	2.24306	2.13241	2.16681	2.18229	2.21784	2.2551	2.32448
yobH	JW5298	1.34062	1.49485	1.12275	0	1.01209	0	0.942145	0	1.08089	0	1.22882	0.835389	1.11071	0
kdgR	JW1816	1.8251	1.7735	1.8165	1.9002	1.80503	1.93461	1.89504	1.99595	1.77292	1.90823	1.80274	1.92199	1.82166	1.92543
yebQ	JW5299	0.805498	1.07573	0.779315	0	1.01209	0	0.791929	0.909465	0.884238	0.85041	0.971386	1.05509	1.05853	0.962786
htpX	JW1818	2.41048	2.76252	2.4724	2.48444	2.16681	2.40704	2.29123	2.47814	2.45004	2.42309	2.33709	2.4724	2.33652	2.49132
prc	JW1819	2.38755	2.35372	2.42309	2.24708	2.41507	2.32505	2.45979	2.31989	2.48444	2.37379	2.48903	2.36748	2.45864	2.37379
proQ	JW5300	2.69945	2.70403	2.8554	2.6725	2.7671	2.61173	2.76538	2.61746	2.85826	2.75334	2.80552	2.71894	2.7866	2.75219
yebR	JW1821	2.30785	2.11865	2.49648	2.33423	2.52859	2.20752	2.42711	2.33939	2.52916	2.1972	2.5607	2.28893	2.47584	2.22128
yebS	JW1822	0.998333	1.15658	1.18123	0.667513	1.14568	0.574058	1.20932	1.17607	1.15658	0.799383	1.13594	0.930679	1.20531	0.680127
yebT	JW1823	1.32227	1.32571	1.4874	0.988013	1.60837	1.29705	1.51893	1.41114	1.45472	1.2615	1.48281	1.36699	1.48224	1.28845
yebU	JW5301	1.25863	1.41974	1.39107	1.34463	1.44096	1.45357	1.62443	1.40426	1.56537	1.7712	1.39853	1.56652	1.45185	1.67603
yebV	JW5302	1.66628	2.0659	1.25462	0	2.28148	1.63188	1.73221	1.67488	1.31941	1.01439	2.0831	1.2334	1.88128	1.35495
yebW	JW5303	1.07573	1.31138	1.34234	0.781609	1.53097	0	1.17607	1.34463	1.1411	1.20244	1.39853	1.02127	1.31195	0
pphA	JW1827	0	0	0.980559	0	0.598569	0	0	0	0	0	0.532548	0	0	0
ryeA	JWR0237	1.63704	2.03494	1.625	1.40426	1.65424	1.59576	1.7798	2.03781	1.49485	1.37789	1.8744	1.63991	1.69781	1.58773
ryeB	JWR0238	1.12103	1.34463	1.19212	0	1.15658	0	1.36699	1.28329	0.875637	0	1.21276	0.799383	1.28673	0
yebY	JW1828	1.62729	2.01258	2.05099	2.17713	1.79643	2.0745	2.0143	2.24421	1.79012	1.98793	1.9971	2.16968	1.76604	1.98965
yebZ	JW1829	1.62844	2.09514	2.11808	2.14216	1.92887	2.10432	1.98506	2.20408	1.711	1.99825	1.9369	2.09801	1.80102	2.05271
yobA	JW1830	1.68004	2.22414	2.32219	2.34455	2.09801	2.25625	2.06647	2.32161	1.88128	2.15076	2.06533	2.23446	1.93633	2.17541
holE	JW1831	1.59633	1.67889	1.64621	1.29934	1.797	1.55448	1.65596	1.52982	1.72648	1.41573	1.83886	1.79872	1.6852	1.63933
yobB	JW1832	1.37502	1.65424	1.15887	0.990306	1.18066	1.14339	1.28214	1.33087	1.35725	1.26265	1.24143	1.22079	1.19786	1.20531
exoX	JW1833	1.5539	1.84688	1.63303	1.75343	1.62443	1.60837	1.63188	1.8572	1.4874	1.62557	1.58601	1.63303	1.5367	1.66857
ptrB	JW1834	0.923225	1.28787	1.16575	1.12103	1.29705	1.14568	1.21162	1.29934	1.08376	1.14052	1.21334	1.29131	1.16059	1.01439
yebE	JW1835	2.00283	2.93165	1.65309	1.99882	1.45644	1.77923	1.65596	1.88243	1.91167	1.93002	1.59633	1.98162	1.5883	2.17713
yebF	JW1836	2.12209	1.92314	2.18974	1.59576	2.33939	1.96901	2.30499	1.883	2.01315	1.6766	2.2207	1.78955	2.13069	1.66915
yebG	JW1837	1.80102	1.59117	2.11808	1.48568	1.96041	1.82796	2.31703	1.8337	1.95926	1.68463	1.95582	1.78955	1.99251	1.73107
purT	JW1838	2.52171	2.24994	2.37723	2.37379	2.57503	2.47584	2.69027	2.28607	2.44202	2.39901	2.50566	2.39959	2.5607	2.43342
eda	JW1839	1.96442	2.01315	1.95926	2.02978	2.03322	2.14502	2.17713	2.23102	1.89103	2.11292	2.0057	2.16968	2.01029	2.03781
edd	JW1840	1.1646	1.09867	1.40082	1.16804	1.47478	1.16059	1.47306	1.27583	1.14167	1.07573	1.32801	1.34062	1.44497	1.20531
zwf	JW1841	2.38869	2.5326	2.4724	2.49878	2.33193	2.46667	2.46036	2.61287	2.309	2.39959	2.37379	2.47928	2.34111	2.49878
yebK	JW1842	1.23799	1.19499	1.29647	0	1.32801	0.894558	1.50689	1.08089	1.38706	0.988013	1.27813	1.0872	1.29475	1.07573
pykA	JW1843	2.13298	2.36404	2.16681	2.27575	2.16681	2.30843	2.26887	2.32219	2.0229	2.23102	2.12725	2.30499	2.13241	2.27517
lpxM	JW1844	1.43064	1.76432	1.80102	1.67603	1.57856	1.60895	1.5281	1.66227	1.61181	1.65424	1.60321	1.69495	1.58888	1.71501
yebA	JW5304	1.68921	2.02462	1.83886	1.76834	1.69208	1.57512	1.57454	1.7454	1.65883	1.66284	1.64392	1.66055	1.68577	1.72591
znuA	JW5831	1.98047	1.8314	2.1112	1.82682	2.2551	1.81879	1.8165	1.64736	2.0143	1.83255	2.18286	1.7735	2.309	1.95009
znuC	JW1847	1.3131	1.18926	1.5883	1.46332	1.50689	1.4421	1.55333	1.63188	1.46848	1.47306	1.5304	1.46389	1.50402	1.43809
znuB	JW1848	1.0098	0.913478	1.0442	0	1.12275	0	1.25118	1.35725	1.11587	1.01439	1.05108	0.950745	1.09867	0
ruvB	JW1849	1.5453	1.73623	1.65424	1.66341	1.60895	1.73107	1.73967	1.85778	1.53097	1.63761	1.58601	1.7821	1.59748	1.67603
ruvA	JW1850	1.64564	1.84172	1.926	1.77235	1.78554	1.91454	1.8744	1.9002	1.66915	1.80102	1.72132	1.8595	1.77923	1.88186
yebB	JW5306	0	0	0	0	0	0	0	0	0	0	0	0	0	0
ruvC	JW1852	1.87727	1.69208	1.90135	1.75744	1.797	1.87383	2.15764	2.13642	1.83599	1.8337	1.88186	1.90708	1.88816	1.77235
yebC	JW1853	2.55726	2.50222	2.62147	2.55898	2.58535	2.62491	2.79233	2.70862	2.48559	2.64441	2.58306	2.63237	2.5263	2.57904
nudB	JW1854	2.48387	2.50795	2.68569	2.5326	2.51426	2.51712	2.72754	2.55726	2.50566	2.5693	2.50738	2.51139	2.47642	2.54694
aspS	JW1855	2.55783	2.61803	2.7671	2.72582	2.61975	2.67938	2.72926	2.71034	2.53604	2.71034	2.5693	2.65645	2.58019	2.69543
yecD	JW5307	1.66685	2.47928	1.64621	1.83542	1.69208	1.89103	1.55792	1.75515	1.7454	1.89562	1.63245	1.87555	1.711	2.02749
yecE	JW1857	1.02241	1.69208	1.06943	0	1.20531	1.08491	1.02127	1.25003	1.18983	1.04076	1.09408	1.24143	1.04248	0.799383
yecN	JW5308	1.76834	1.98506	2.08023	2.02175	1.96901	1.91454	1.97302	2.07393	1.91167	1.99825	1.88988	1.95754	1.9369	2.03781
yecO	JW1859	1.7454	1.8251	1.97417	1.85835	1.77063	1.73967	2.03609	1.99595	1.88186	1.92314	1.80904	1.86064	1.75629	1.8142
yecP	JW1860	1.48396	1.56136	1.71387	1.63991	1.42834	1.53212	1.73336	1.68348	1.61239	1.71788	1.44669	1.62557	1.51664	1.63188
torZ	JW1861	0	0	0	0	0	0	0	0	0	0	0	0	0	0
torY	JW1862	0	0	0	0	0	0	0	0	0	0	0	0	0	0
cutC	JW1863	1.40369	1.65424	1.56537	1.36355	1.37445	1.34693	1.43866	1.41286	1.27239	1.45586	1.39279	1.37903	1.41401	1.53785
yecM	JW5309	1.54588	1.65424	1.80216	1.80904	1.60321	1.64736	1.70469	1.78038	1.55333	1.66341	1.65424	1.7735	1.64564	1.73221
argS	JW1865	2.03609	1.88988	2.39844	2.0659	2.15018	2.04297	2.30499	2.03838	2.13241	2.11292	2.1347	2.06647	2.137	2.06647
yecT	JW5310	0	0	0	0	0	0	0	0	0	0	0	0	0	0
flhE	JW1867	1.56594	0	1.02815	0	1.64621	0	1.59805	0	1.46848	0	1.66972	0	1.44497	0
flhA	JW1868	1.8595	0	1.19212	0	1.84631	0	1.84803	0	1.59461	0	1.86064	0	1.75629	0
flhB	JW1869	1.81191	0	1.17206	0	1.75687	0	1.75859	0	1.63933	0	1.797	0	1.711	0
cheZ	JW1870	2.60943	0	1.51664	0	2.36461	0	2.75219	0.834547	2.57331	0	2.41449	0	2.31703	0
cheY	JW1871	2.76538	0.842957	1.7282	0	2.53432	0	2.97637	0	2.77972	0	2.64441	0	2.48387	0
cheB	JW1872	2.29409	0	1.26265	0	2.03838	0	2.4724	0	2.21325	0	2.03551	0	1.99251	0
cheR	JW1873	2.19089	0	1.10899	0	1.9002	0	2.36863	0	2.05845	0	1.92887	0	1.83542	0
tap	JW1874	2.55783	0	1.4874	0	2.38067	0	2.71091	0	2.35945	0	2.29524	0	2.22414	0
tar	JW1875	2.70403	0	1.66055	0	2.56184	0	2.79978	0	2.49362	0	2.48903	0	2.42309	0
cheW	JW1876	2.78889	0	1.5281	0	2.46896	0	2.85998	0	2.44202	0	2.59969	0	2.37723	0
cheA	JW1877	2.59166	0	1.67832	0	2.43342	0	2.75219	0	2.53604	0	2.47584	0	2.34111	0
motB	JW1878	2.48903	0	1.5883	0	2.38067	0	2.6553	0	2.55152	0	2.38869	0	2.29008	0
motA	JW1879	2.48387	0	1.63303	0	2.33193	0	2.54006	0	2.52916	0	2.35544	0	2.30097	0
flhC	JW1880	2.20408	1.54588	1.711	1.3217	2.06074	2.05902	2.11177	1.95467	2.05845	1.50976	2.07393	1.7821	2.09228	1.75974
flhD	JW1881	2.20408	1.56193	1.92887	1.69953	2.16738	2.13241	2.11808	2.05787	2.19318	1.70584	2.26715	1.95754	2.21612	1.98391
yecG	JW1884	0	0	0	0	0	0	0	0	0	0	0	0	0	0
otsA	JW5312	1.57741	1.91454	1.56537	1.52409	2.1949	1.63933	1.50116	1.42547	1.43809	1.24028	1.90823	1.47765	1.8939	1.3561
otsB	JW1886	1.57741	1.90364	1.73852	1.31138	2.35716	1.46332	1.55333	1.36699	1.53097	1.17034	1.99825	1.35725	1.98907	1.27583
araH	JW1887	0	0	0	0	0	0	0	0	0	0	0	0	0	0
araG	JW1888	0	0	0	0	0	0	0	0	0	0	0	0	0	0
araF	JW1889	0	0	0	0	0	0	0	0	0	0	0	0	0	0
yecI	JW1890	1.08376	1.72591	1.10899	0.732874	0	0	1.1646	1.18352	0.715388	0	0.639763	0.655473	0	0
yecJ	JW1891	2.1433	2.14617	2.27632	1.99309	2.34455	2.02749	2.36977	2.01831	2.20465	2.03781	2.34799	2.0745	2.2316	2.08023
IS092	JWR0239	2.32448	2.13642	2.66275	2.03609	2.59567	1.9002	2.44087	1.87555	2.26715	1.68463	2.59969	1.7821	2.5263	1.8658
yecR	JW1892	1.84918	0	1.00751	0	1.72132	0	1.61411	0	1.58601	0	1.84975	0	1.74769	0
ftn	JW1893	1.91683	1.79987	1.8486	1.77292	1.72189	1.711	2.03666	1.56537	1.754	1.94493	1.97417	2.15076	1.62844	2.11464
yecH	JW1894	0	0	0	0	0	0	0	0	0	0	0	0	0	0
tyrP	JW1895	0.805498	0.729052	1.21506	0	0.847926	0	1.34062	1.07631	1.21334	0.875637	1.00464	0.888251	0.799383	0.896851
yecA	JW1896	1.91855	2.309	2.18401	2.15878	1.87899	1.95181	2.06647	2.16681	1.94263	1.93059	1.89963	1.93977	1.87383	2.02806
leuZ	JWR0033	2.22128	2.11865	2.27632	1.96843	1.9002	1.73967	2.02749	2.05787	2.07393	1.84688	2.26715	1.84975	2.45062	1.99653
cysT	JWR0034	2.59969	2.80781	2.69371	2.38124	2.52859	2.22013	2.44718	2.19318	2.76653	2.5779	2.75563	2.34397	2.87546	2.48559
glyW	JWR0035	2.98555	3.09161	3.0532	2.90757	3.12774	2.73786	2.81928	2.58535	3.05549	2.79405	3.1071	2.76137	3.28168	2.88177
pgsA	JW1897	1.56652	1.66227	1.66112	1.7735	1.57913	1.74081	1.63188	1.87555	1.63991	1.71845	1.68348	1.8056	1.72591	1.75171
uvrC	JW1898	1.68921	1.76547	1.60608	1.68233	1.67603	1.59633	1.80847	1.8165	1.711	1.73852	1.6164	1.62615	1.63417	1.59805
uvrY	JW1899	1.99251	2.12782	2.00742	2.06647	1.89103	1.79127	2.2035	2.19318	2.02347	2.05214	1.94493	1.91167	1.92314	1.96729
yecF	JW1900	1.43981	1.21334	1.26265	0	0	0	1.60436	1.08089	0	0	0.971386	0	0.86073	0
[truncated: 2,501 more rows]
