# Supplementary material for: Transcriptome analysis of parallel-evolved Escherichia coli strains under ethanol stress
Source: BMC Genomics. 2010 Oct 19;11:579. doi: 10.1186/1471-2164-11-579 (PMC3091726; doi:10.1186/1471-2164-11-579)
Supplement: Additional file 4 — Supplementary Table 2 - Gene expression data of Fur, NrdR, OxyR regulon members. The expression data of Fur, NrdR, OxyR regulon members are presented in the same order as shown in Figure 3 and Fig. S2. [file 1471-2164-11-579-S4.XLS]

## Sheet: Fur
Gene name repress by Fur	JW number	Expression
		P0%	P5%	A0%	A5%	B0%	B5%	C0%	C5%	D0%	D5%	E0%	E5%	F0%	F5%
cyoA	JW0422	3.26706	3.3393	3.13175	3.15296	2.87374	3.23208	3.19654	3.29859	3.26018	3.45569	2.97064	3.20628	2.98211	3.3995
cyoB	JW0421	3.26018	3.20112	3.11856	3.13175	2.83304	3.21718	3.18163	3.29229	3.22578	3.36223	3.00217	3.17876	2.97867	3.29859
sodA	JW3879	3.24412	3.1071	2.90585	2.99759	3.14035	3.48034	3.24412	3.41785	3.07441	3.3049	3.11856	3.31235	3.18163	3.38115
cyoD	JW0419	3.21718	3.17016	2.99243	2.89094	2.65817	3.06696	3.0962	3.22004	3.13175	3.22004	2.85138	3.04747	2.82845	3.15812
cyoC	JW0420	3.07441	2.97064	2.89496	2.7866	2.55668	2.98211	2.96032	3.11455	2.97064	3.12258	2.74589	2.91789	2.77972	3.05893
fur	JW0669	2.92362	3.07155	2.94943	2.90356	2.8617	2.86801	2.84106	2.80437	2.93051	2.98211	2.94599	2.93796	2.88865	3.01421
gpmA	JW0738	2.84336	2.84393	2.99759	3.36223	2.55898	2.7585	2.69543	3.07441	2.81182	3.05893	2.71607	2.78889	2.69543	2.76997
cyoE	JW0418	2.78889	2.73958	2.51655	2.4403	2.12897	2.60829	2.65243	2.82845	2.65645	2.74187	2.45062	2.63925	2.37551	2.74187
rpoS	JW5437	2.72582	3.46257	3.08588	3.21718	2.90585	3.03887	2.85826	3.31235	2.69027	2.83304	2.82329	2.97637	2.86514	3.03141
exbB	JW2974	2.55898	2.45864	2.92018	2.75736	2.70862	2.54694	2.8789	2.87546	2.76997	2.62491	2.68397	2.36232	2.8789	2.37379
fhuF	JW4331	2.43342	2.41908	2.7585	2.83361	2.66447	2.49878	2.58535	2.85138	2.66275	2.56528	2.61975	2.30843	2.77341	2.27116
fiu	JW0790	2.42309	1.30278	3.29229	3.06696	2.68569	2.821	2.50852	2.83074	2.92018	2.95745	2.63638	2.26256	3.12774	2.01717
fepA	JW5086	2.40704	1.77063	3.40409	3.17016	2.36404	2.45864	2.5177	2.73385	2.92649	2.84794	2.55898	2.11808	2.98727	1.98047
exbD	JW2973	2.37379	2.29295	2.62262	2.51368	2.45864	2.31244	2.66906	2.72353	2.49534	2.36977	2.38984	2.17082	2.56184	2.11808
metJ	JW3909	2.34569	2.38583	2.16108	2.00513	1.99251	2.08654	2.17369	1.98965	2.34455	2.38984	2.05959	2.17369	1.96901	2.24192
fhuA	JW0146	2.2293	1.99079	2.43284	2.38009	2.27345	2.29065	2.22013	2.27345	2.31703	2.2207	2.26543	2.16681	2.39844	2.07106
flhC	JW1880	2.20408	1.54588	1.711	1.3217	2.06074	2.05902	2.11177	1.95467	2.05845	1.50976	2.07393	1.7821	2.09228	1.75974
flhD	JW1881	2.20408	1.56193	1.92887	1.69953	2.16738	2.13241	2.11808	2.05787	2.19318	1.70584	2.26715	1.95754	2.21612	1.98391
entE	JW0586	2.18974	1.91167	2.77742	3.10136	2.33709	2.69945	2.29983	2.79634	2.42596	2.73557	2.32161	2.29409	2.74302	2.17369
entC	JW0585	2.18917	2.00341	2.84966	3.02683	2.40188	2.66906	2.34455	2.71722	2.52228	2.69945	2.45176	2.28263	2.79405	2.20178
metH	JW3979	2.16738	1.78439	2.46438	1.91167	2.53776	1.99653	2.29753	2.00054	2.48158	2.04526	2.48043	1.99939	2.49362	2.04182
purR	JW1650	2.12209	1.99481	2.29409	2.0659	1.89103	1.86064	2.21153	2.08023	2.15076	2.15018	1.99079	2.00627	2.00799	1.98277
entB	JW0587	2.10948	1.98277	2.79405	3.2103	2.22873	2.77742	2.31359	3.03141	2.33939	2.84966	2.27632	2.43169	2.6725	2.28664
cirA	JW2142	2.08769	1.46102	3.2103	3.26706	2.33939	2.62721	2.63351	3.079	2.55382	2.89094	2.32505	2.06877	2.89094	1.82223
entA	JW0588	2.07737	1.95009	2.74187	3.03141	2.13528	2.72353	2.22701	2.94083	2.24421	2.78545	2.17885	2.37379	2.64785	2.20752
ybdB	JW0589	1.97417	1.797	2.69371	2.92649	2.06877	2.70117	2.27632	2.94197	2.30499	2.77742	2.14044	2.33939	2.63925	2.22873
katG	JW3914	1.90364	2.13012	1.8079	1.97187	1.94607	2.18401	1.94493	2.02519	1.80216	2.04297	1.88128	2.0659	1.89676	2.12553
entF	JW0578	1.89562	1.42662	2.43628	2.76653	2.19204	2.4724	2.10661	2.62721	2.09056	2.45004	2.06934	1.96385	2.55898	1.89963
nrdH	JW2648	1.89103	2.59338	2.53031	3.41785	2.76538	3.36223	1.7821	3.48894	2.19318	3.09161	2.57044	2.99759	2.91789	3.08588
katE	JW1721	1.80102	2.18974	1.91683	1.46332	2.54292	1.82739	1.8165	1.61296	1.51778	1.35209	2.15878	1.60321	2.02405	1.668
ybdZ	JW0577	1.77579	1.26494	2.40819	2.66275	2.01258	2.30671	1.96385	2.38583	2.03781	2.26428	2.11808	1.88587	2.4208	1.78955
fhuE	JW1088	1.75629	1.38649	2.77341	2.67078	1.98506	2.24421	2.00283	2.4747	2.1112	2.39099	1.95295	1.71444	2.55668	1.64564
fes	JW0576	1.70355	1.14568	2.23389	2.39672	2.07679	2.17082	1.85491	2.22357	2.02634	2.08769	1.95295	1.64793	2.4489	1.66055
ygaC	JW2646	1.64621	2.16566	1.33431	1.79987	1.11587	1.66915	1.29418	1.54014	1.45586	1.67832	1.40197	1.93461	1.32342	1.91396
nrdI	JW2649	1.63933	2.33193	2.34397	3.25043	2.45406	3.02224	1.50746	3.19023	1.92314	2.87374	2.28148	2.76538	2.70117	2.80953
fepB	JW0584	1.63647	1.49944	1.96901	2.32219	1.7454	2.00627	1.66685	2.18229	1.86982	2.05845	1.70584	1.70871	1.99825	1.62672
fhuC	JW0147	1.63532	1.539	1.7821	1.87211	1.67488	1.797	1.68807	1.77579	1.71501	1.72361	1.71731	1.70011	1.8314	1.64965
fecI	JW4253	1.6336	1.43522	2.51196	2.49362	1.99481	1.926	2.04526	2.36347	2.14732	2.14044	2.01086	1.70641	2.34455	1.68921
sufA	JW1674	1.59633	1.76145	2.38411	2.72467	2.42309	2.61115	1.83599	2.72181	1.59347	2.28148	2.266	2.26256	2.5693	2.4208
fepC	JW0580	1.582	1.31826	1.66857	1.84574	1.60207	1.81535	1.59347	1.82968	1.80503	1.91224	1.59576	1.59748	1.82739	1.63647
nrdE	JW2650	1.57856	2.31244	2.24708	3.12258	2.39213	2.99243	1.5453	3.17876	1.91396	2.84106	2.16165	2.78144	2.48444	2.77972
feoA	JW3371	1.55448	2.52228	2.14216	2.8296	1.33374	2.12381	1.49141	2.40991	1.43293	2.41105	1.43522	2.17254	1.78095	2.2574
fepD	JW0582	1.53441	1.38419	1.72591	1.59002	1.49485	1.46332	1.44784	1.5648	1.75744	1.54989	1.53441	1.3733	1.70756	1.33489
sufE	JW1669	1.52466	1.56021	2.02462	2.36404	2.22357	2.40475	1.8165	2.63351	1.27985	2.03781	1.99653	2.09572	2.29983	2.15649
entD	JW5085	1.5218	0.875637	2.41621	1.94435	1.5109	1.38247	1.66628	1.64564	1.99194	1.67316	1.67889	1.05853	2.06246	0.606739
mntH	JW2388	1.51778	1.4874	2.23446	2.27632	1.711	1.42433	1.85835	2.44431	1.64277	1.62615	1.60493	1.16231	1.91052	1.24659
fepG	JW0581	1.51606	1.33431	1.67488	1.60837	1.5218	1.50689	1.56537	1.53785	1.79414	1.66743	1.49944	1.42261	1.73909	1.48396
sufB	JW5273	1.49485	1.67832	2.309	2.59166	2.37551	2.5779	1.85778	2.7069	1.42261	2.2035	2.18114	2.24536	2.54006	2.35372
sufS	JW1670	1.43981	1.67775	2.17541	2.46839	2.28091	2.46438	1.82968	2.67594	1.39738	2.16681	2.04297	2.15076	2.41105	2.27403
sufD	JW1671	1.41974	1.64335	2.30499	2.62147	2.31703	2.53604	1.80847	2.7671	1.38706	2.18917	2.13298	2.23446	2.43169	2.32219
sufC	JW1672	1.39623	1.58314	2.20408	2.51827	2.27517	2.51426	1.78955	2.65645	1.36929	2.16681	2.0831	2.18516	2.44431	2.29983
fecR	JW4252	1.39165	1.22652	2.09572	2.20752	1.76145	1.70068	1.78324	2.08195	1.81306	1.82854	1.6766	1.45357	2.02863	1.39337
fhuD	JW0148	1.29189	1.26379	1.54014	1.55333	1.30966	1.31253	1.35725	1.4679	1.40369	1.40598	1.3819	1.33603	1.5304	1.1474
feoB	JW3372	1.1239	2.03953	1.5304	2.37895	0.880224	1.64277	1.19728	2.1112	1.05509	1.96901	1.00751	1.69781	1.30278	1.8165
nrdF	JW2651	1.06025	1.92486	1.68692	2.58535	1.98907	2.76997	1.1669	2.85998	1.51262	2.5693	1.81134	2.51426	2.1714	2.47011
fecA	JW4251	1.04535	0.951892	1.61009	2.67938	1.30106	1.46561	1.27067	1.74827	1.37789	1.89103	1.28214	1.30393	1.52294	1.06943
fecB	JW4250	1.03789	1.10383	1.35209	2.2293	1.17206	1.31195	1.22882	1.50746	1.27583	1.59977	1.22251	1.25806	1.33661	1.06025

## Sheet: NrdR
Gene name repress by NrdR	JW number	Expression
		P0%	P5%	A0%	A5%	B0%	B5%	C0%	C5%	D0%	D5%	E0%	E5%	F0%	F5%
nrdA	JW2228	2.20465	2.05099	2.23446	2.24478	2.29295	2.37379	2.28091	2.30556	2.11234	2.29925	2.13528	2.39099	2.20178	2.39844
nrdB	JW2229	1.99538	1.9541	1.95295	2.21784	1.91626	2.29925	2.07851	2.35257	1.83599	2.2316	1.89103	2.31531	1.94493	2.24536
nrdH	JW2648	1.89103	2.59338	2.53031	3.41785	2.76538	3.36223	1.7821	3.48894	2.19318	3.09161	2.57044	2.99759	2.91789	3.08588
nrdI	JW2649	1.63933	2.33193	2.34397	3.25043	2.45406	3.02224	1.50746	3.19023	1.92314	2.87374	2.28148	2.76538	2.70117	2.80953
nrdE	JW2650	1.57856	2.31244	2.24708	3.12258	2.39213	2.99243	1.5453	3.17876	1.91396	2.84106	2.16165	2.78144	2.48444	2.77972
nrdF	JW2651	1.06025	1.92486	1.68692	2.58535	1.98907	2.76997	1.1669	2.85998	1.51262	2.5693	1.81134	2.51426	2.1714	2.47011

## Sheet: _OxyR
Gene name induce by OxyR	JW number	Expression
		P0%	P5%	A0%	A5%	B0%	B5%	C0%	C5%	D0%	D5%	E0%	E5%	F0%	F5%
ahpC	JW0598	3.08416	3.31235	3.079	3.3393	3.17876	3.3479	3.05893	3.16099	3.12774	3.31751	3.11455	3.22578	3.079	3.32267
fur	JW0669	2.92362	3.07155	2.94943	2.90356	2.8617	2.86801	2.84106	2.80437	2.93051	2.98211	2.94599	2.93796	2.88865	3.01421
dps	JW0797	2.30556	2.97236	2.10546	2.48387	2.77628	2.22414	2.03379	2.2379	1.85262	2.01602	2.53604	2.12725	2.40073	2.21784
ahpF	JW0599	2.1972	2.19834	2.46782	2.70862	2.09572	2.41621	2.18573	2.37551	2.17713	2.50795	2.24708	2.50795	2.22357	2.41621
gor	JW3467	2.01602	1.9799	2.08654	2.25568	2.0917	2.23962	2.13012	2.29065	2.03609	2.29237	2.04927	2.2035	2.12725	2.18
katG	JW3914	1.90364	2.13012	1.8079	1.97187	1.94607	2.18401	1.94493	2.02519	1.80216	2.04297	1.88128	2.0659	1.89676	2.12553
trxC	JW2566	1.67316	1.62443	1.69724	1.47765	1.668	1.67603	1.80962	1.75687	1.78267	1.57856	1.711	1.57168	1.61239	1.45988
sufA	JW1674	1.59633	1.76145	2.38411	2.72467	2.42309	2.61115	1.83599	2.72181	1.59347	2.28148	2.266	2.26256	2.5693	2.4208
hemH	JW0464	1.54186	1.29418	1.52466	1.60723	1.50345	1.67488	1.27182	1.32686	1.64621	1.71731	1.52638	1.5648	1.55218	1.59633
sufE	JW1669	1.52466	1.56021	2.02462	2.36404	2.22357	2.40475	1.8165	2.63351	1.27985	2.03781	1.99653	2.09572	2.29983	2.15649
sufB	JW5273	1.49485	1.67832	2.309	2.59166	2.37551	2.5779	1.85778	2.7069	1.42261	2.2035	2.18114	2.24536	2.54006	2.35372
sufS	JW1670	1.43981	1.67775	2.17541	2.46839	2.28091	2.46438	1.82968	2.67594	1.39738	2.16681	2.04297	2.15076	2.41105	2.27403
sufD	JW1671	1.41974	1.64335	2.30499	2.62147	2.31703	2.53604	1.80847	2.7671	1.38706	2.18917	2.13298	2.23446	2.43169	2.32219
sufC	JW1672	1.39623	1.58314	2.20408	2.51827	2.27517	2.51426	1.78955	2.65645	1.36929	2.16681	2.0831	2.18516	2.44431	2.29983
